# Supplementary material for: 2-[6,8-Dibromo-3-(4-hy­droxy­cyclo­hex­yl)-1,2,3,4-tetra­hydro­quinazolin-2-yl]phenol methanol 0.25-solvate
Source: Acta Crystallogr Sect E Struct Rep Online. 2011 Mar 9;67(Pt 4):o808–9. doi: 10.1107/S1600536811007987 (PMC3099869; doi:10.1107/S1600536811007987)
Supplement: Supplementary file 2 [file e-67-0o808-Isup2.hkl]

# 
# h,k,l, Fc-squared, Fo-squared, sigma(Fo-squared) and status flag 
# 
data_I
_shelx_title ' A in P-1' 
_shelx_refln_list_code          4 
_shelx_F_calc_maximum      678.11 
_exptl_crystal_F_000      1972.00 
_reflns_d_resolution_high  0.7828 
 
loop_ 
 _symmetry_equiv_pos_as_xyz 
 'x, y, z' 
 '-x, -y, -z' 
 
_cell_length_a    11.7330 
_cell_length_b    16.8310 
_cell_length_c    21.7210 
_cell_angle_alpha  94.687 
_cell_angle_beta   96.880 
_cell_angle_gamma  99.436 
 
_shelx_F_squared_multiplier     1.000 
 
loop_ 
 _refln_index_h 
 _refln_index_k 
 _refln_index_l 
 _refln_F_squared_calc 
 _refln_F_squared_meas 
 _refln_F_squared_sigma 
 _refln_observed_status 
   2   0   0    16884.00    16891.89    352.84 o 
   3   0   0      128.41       74.48     44.19 o 
   4   0   0    24020.20    23369.28    513.99 o 
   5   0   0      449.21      345.77     99.49 o 
   6   0   0    18056.21    16815.92    427.20 o 
   7   0   0      259.20      159.71     75.13 o 
   8   0   0    10043.48     9313.43    428.91 o 
   9   0   0      781.76     1052.35    229.95 o 
  10   0   0     1869.56     1711.64    450.14 o 
  11   0   0      120.74       53.34    131.61 o 
  12   0   0       64.97       69.28    160.69 o 
  13   0   0       56.38      156.70    176.17 o 
  14   0   0      235.05      238.48    182.24 o 
 -14   1   0      423.33      426.37    207.04 o 
 -13   1   0       36.83       79.06    169.24 o 
 -12   1   0      734.60      680.39    269.76 o 
 -11   1   0      254.36      406.15    160.74 o 
 -10   1   0      235.65      530.08    166.24 o 
  -9   1   0      241.23      465.73    138.67 o 
  -8   1   0     5384.56     5433.77    363.13 o 
  -7   1   0        7.53      -51.08     67.45 o 
  -6   1   0      376.16      323.13     77.55 o 
  -5   1   0     1109.65     1213.23    140.57 o 
  -4   1   0     6760.21     6155.34    187.94 o 
  -3   1   0     4923.10     4839.87    187.23 o 
  -2   1   0    36767.66    39938.03    767.86 o 
   1   1   0       15.97       19.47     19.28 o 
   2   1   0      774.76      965.32     61.91 o 
   3   1   0       67.37       98.32     42.53 o 
   4   1   0     3818.15     4090.41    160.93 o 
   5   1   0       31.13       97.57     66.73 o 
   6   1   0        7.98      -18.22     71.09 o 
   7   1   0      122.74      156.40     83.35 o 
   8   1   0      763.57      648.58    164.88 o 
   9   1   0      607.67      644.88    195.99 o 
  10   1   0      579.35      700.16    250.84 o 
  11   1   0        8.98      239.06    183.45 o 
  12   1   0      154.69      157.90    290.82 o 
  13   1   0      370.46      738.68    254.91 o 
  14   1   0       68.90      621.61    521.65 o 
 -14   2   0      243.90      504.53    216.98 o 
 -13   2   0      136.44      362.75    270.21 o 
 -12   2   0       71.90       64.82    157.42 o 
 -11   2   0      992.46     1204.57    312.79 o 
 -10   2   0      444.39      503.66    155.44 o 
  -9   2   0      921.37      819.49    181.02 o 
  -8   2   0        4.75       98.99    105.33 o 
  -7   2   0     1293.40     1387.68    126.40 o 
  -6   2   0     1031.87     1245.00    114.63 o 
  -5   2   0        4.82       96.43     57.63 o 
  -4   2   0     9596.94     8184.04    272.61 o 
  -3   2   0     6079.52     5506.31    224.02 o 
  -2   2   0      609.53      727.89     57.74 o 
  -1   2   0        2.41       27.87     22.11 o 
   0   2   0    10831.60    10417.57    252.54 o 
   3   2   0      619.72      680.71     72.31 o 
   4   2   0       95.19      163.36     63.20 o 
   5   2   0      205.78      241.72     76.70 o 
   6   2   0     9408.27     9116.54    292.69 o 
   7   2   0      199.70      309.61     99.42 o 
   8   2   0       88.03      -49.24    170.50 o 
   9   2   0       53.69      352.50    135.93 o 
  10   2   0     1883.90     2025.97    272.32 o 
  11   2   0      203.08      377.64    184.32 o 
  12   2   0       41.51      145.44    154.38 o 
  13   2   0        9.28        0.33    285.56 o 
  14   2   0      180.57      288.05    316.83 o 
 -14   3   0      588.79      198.86    216.02 o 
 -13   3   0       70.60      539.54    467.25 o 
 -12   3   0       99.02      -59.25    147.48 o 
 -11   3   0       65.72      255.99    150.45 o 
 -10   3   0      249.47      314.01    177.10 o 
  -9   3   0     1074.56     1031.50    235.27 o 
  -8   3   0     2356.87     2058.84    228.56 o 
  -7   3   0      254.45      394.88     93.02 o 
  -6   3   0      574.65      552.94     90.99 o 
  -5   3   0      622.12      537.84     83.15 o 
  -4   3   0     5462.17     4518.04    170.41 o 
  -3   3   0      128.84      168.54     51.47 o 
  -2   3   0   150817.05   165802.52   3023.08 o 
  -1   3   0       30.25       45.16     30.97 o 
   0   3   0    39568.44    42294.54    934.53 o 
   2   3   0    33124.73    37567.75    743.33 o 
   3   3   0     3014.17     3275.54    137.89 o 
   4   3   0    51158.68    51331.25   1036.34 o 
   5   3   0        6.49      -37.27     64.28 o 
   6   3   0    19245.46    18522.83    479.86 o 
   7   3   0     1411.31     1330.01    144.15 o 
   8   3   0     5420.81     5076.44    356.40 o 
   9   3   0        8.49       63.71    146.28 o 
  10   3   0     3294.67     3155.00    464.41 o 
  11   3   0      540.51      662.87    415.48 o 
  12   3   0     1006.78     1056.57    333.40 o 
  13   3   0       73.74     -142.27    230.36 o 
  14   3   0       64.58     -323.24    381.58 o 
 -14   4   0      341.05      420.92    199.79 o 
 -13   4   0        1.49      325.08    376.32 o 
 -12   4   0     2616.41     2614.93    537.68 o 
 -11   4   0       24.37      135.79    149.53 o 
 -10   4   0     1012.70     1214.97    202.96 o 
  -9   4   0        3.04       43.26    136.11 o 
  -8   4   0     2058.42     1985.43    269.26 o 
  -7   4   0      320.90      382.81     93.51 o 
  -6   4   0      341.38      559.64    107.95 o 
  -5   4   0      582.74      643.82     95.58 o 
  -4   4   0    23956.83    23091.06    523.09 o 
  -2   4   0    20408.07    23520.63    497.52 o 
   0   4   0    15771.57    18317.43    400.49 o 
   1   4   0        9.70       -2.24     50.07 o 
   2   4   0     2120.03     2062.71    110.24 o 
   3   4   0      349.70      458.78     95.42 o 
   4   4   0     8748.56     7658.64    408.82 o 
   5   4   0      445.43      471.29     94.90 o 
   7   4   0       33.23       -0.32    109.16 o 
   8   4   0     2771.98     3065.07    289.54 o 
   9   4   0       57.71      -46.07    109.64 o 
  10   4   0        1.67      177.17    347.68 o 
  11   4   0       56.78       75.69    263.06 o 
  12   4   0      119.92       70.90    253.12 o 
  13   4   0        5.70      103.58    233.66 o 
 -14   5   0       31.49      757.87    437.55 o 
 -13   5   0       22.22      153.88    239.93 o 
 -12   5   0      248.43      243.48    213.23 o 
 -11   5   0       21.39       72.00    170.47 o 
 -10   5   0      743.95      527.16    203.54 o 
  -9   5   0       30.76       42.48    125.32 o 
  -8   5   0     2474.07     3173.94    288.63 o 
  -7   5   0      108.07      197.40     86.47 o 
  -6   5   0     5633.05     5789.22    238.39 o 
  -5   5   0     2897.47     2948.85    221.59 o 
  -4   5   0     3555.80     3767.92    166.36 o 
  -3   5   0     1369.60     1672.06    109.74 o 
  -2   5   0     2020.82     1875.63    132.08 o 
  -1   5   0       13.64       -6.39     42.49 o 
   0   5   0      490.26      471.84     63.92 o 
   1   5   0      107.64      224.58     60.23 o 
   2   5   0    11229.79    11400.54    292.74 o 
   3   5   0      122.49      200.12     90.35 o 
   4   5   0    13435.56    15026.99    391.28 o 
   5   5   0     1729.78     1990.90    151.89 o 
   6   5   0     2646.34     2610.34    220.91 o 
   7   5   0        2.43       11.32    102.20 o 
   8   5   0       82.03      186.64    124.52 o 
   9   5   0      884.77      957.61    272.23 o 
  10   5   0      580.43      445.69    283.03 o 
  11   5   0      263.61      247.28    232.29 o 
  12   5   0      382.14      372.93    265.39 o 
  13   5   0       52.37      287.91    233.48 o 
 -14   6   0       18.07      177.28    195.82 o 
 -13   6   0       12.10      527.26    242.60 o 
 -12   6   0      292.09       84.28    332.96 o 
 -11   6   0       58.75      492.08    287.76 o 
 -10   6   0     3125.38     2908.85    385.94 o 
  -9   6   0       16.30      188.91    144.70 o 
  -8   6   0     2476.63     1760.03    272.25 o 
  -7   6   0      100.60       78.39     84.59 o 
  -6   6   0     8313.56     8110.89    283.57 o 
  -5   6   0      637.02      492.93    171.77 o 
  -4   6   0    16321.33    15503.61    396.60 o 
  -3   6   0     9320.57     8659.19    256.34 o 
  -2   6   0    32858.00    37033.38   1226.45 o 
  -1   6   0     1585.94     1627.33    107.38 o 
   0   6   0    90167.29    94604.55   1795.39 o 
   1   6   0      613.28      497.19     64.07 o 
   2   6   0      355.12      407.31     66.01 o 
   3   6   0     1767.35     2058.78    238.36 o 
   4   6   0      155.11      128.31     79.60 o 
   5   6   0      580.54      725.11    114.81 o 
   6   6   0      478.28      447.73    110.16 o 
   7   6   0       59.33      159.76    180.94 o 
   8   6   0      532.23     1039.24    275.29 o 
   9   6   0      313.14      589.45    332.96 o 
  10   6   0       35.97      211.28    361.87 o 
  11   6   0       21.46     -180.22    239.37 o 
  12   6   0      121.82      411.68    284.82 o 
  13   6   0       87.04      391.20    417.58 o 
 -14   7   0      527.89      438.17    704.02 o 
 -13   7   0       31.73      330.86    221.65 o 
 -12   7   0      137.68      202.00    208.37 o 
 -11   7   0        4.79      342.91    201.66 o 
 -10   7   0     4011.65     3293.71    419.62 o 
  -9   7   0      352.78      323.03    176.51 o 
  -8   7   0    11144.85    10719.96    370.03 o 
  -7   7   0        5.51       -2.52     80.88 o 
  -6   7   0    13291.98    12895.48    387.62 o 
  -5   7   0     1660.45     1464.99    134.35 o 
  -4   7   0      373.43      265.53     78.01 o 
  -3   7   0     1070.70      965.84    105.65 o 
  -2   7   0      317.25      213.69     66.74 o 
  -1   7   0      289.89      350.78     67.96 o 
   0   7   0    43770.91    42151.83    871.62 o 
   1   7   0     2156.87     2180.88    124.51 o 
   2   7   0      249.59      334.78    126.31 o 
   3   7   0     2816.46     2886.63    153.69 o 
   4   7   0     5692.86     5769.67    233.68 o 
   5   7   0      163.32      306.85    193.60 o 
   6   7   0      239.02      409.29    135.94 o 
   7   7   0      438.09      385.48    200.12 o 
   8   7   0      749.78      986.32    294.22 o 
   9   7   0       56.12      186.90    238.08 o 
  10   7   0        7.63      718.27    452.53 o 
  11   7   0       37.31     -192.10    280.47 o 
  12   7   0        5.10       49.27    463.57 o 
 -14   8   0       97.19     -247.95    165.30 o 
 -13   8   0      171.99      238.34    387.62 o 
 -12   8   0       76.24      228.02    739.50 o 
 -11   8   0       43.16     -203.69    161.25 o 
 -10   8   0      134.27      154.93    290.39 o 
  -9   8   0      846.25     1266.24    303.30 o 
  -8   8   0     4963.74     4680.44    384.39 o 
  -7   8   0      640.57      564.00    139.80 o 
  -6   8   0     3079.20     3254.55    267.26 o 
  -5   8   0      559.88      275.79    119.10 o 
  -4   8   0    18699.71    17896.30    465.81 o 
  -3   8   0      269.37      243.97     83.94 o 
  -2   8   0       83.05      125.36     70.72 o 
  -1   8   0     1873.13     1933.06    134.26 o 
   0   8   0    56580.47    59167.43   1190.16 o 
   1   8   0      320.52      292.06     75.48 o 
   2   8   0      216.25      330.10     91.03 o 
   3   8   0      503.68      548.56    156.12 o 
   4   8   0      524.20      930.78    165.13 o 
   5   8   0      178.12      123.30    119.33 o 
   6   8   0        8.74      153.48    135.44 o 
   7   8   0      264.85       14.35    153.08 o 
   8   8   0      390.18      702.52    256.11 o 
   9   8   0      318.59      889.79    298.66 o 
  10   8   0       27.61     -122.47    240.19 o 
  11   8   0      157.47      385.76    416.00 o 
  12   8   0        7.95      -73.71    216.33 o 
 -14   9   0       25.29     -156.39    392.35 o 
 -13   9   0      367.75      255.02    296.96 o 
 -12   9   0       82.68      323.76    216.21 o 
 -11   9   0     1047.35     1226.60    335.40 o 
 -10   9   0      783.43     1077.16    296.76 o 
  -9   9   0       56.22      104.53    180.48 o 
  -8   9   0       97.19      169.60    134.01 o 
  -7   9   0       58.25      108.76    116.52 o 
  -6   9   0     7442.81     7320.13    375.75 o 
  -5   9   0       12.69       79.20     81.79 o 
  -4   9   0        5.81       42.50     81.12 o 
  -3   9   0     1223.24     1563.37    143.94 o 
  -2   9   0    53774.88    52846.27   1102.42 o 
   1   9   0     7560.93     7032.85    583.67 o 
   2   9   0    13504.68    13419.35    756.68 o 
   3   9   0      338.12      257.24    170.41 o 
   4   9   0     3118.80     3595.19    283.03 o 
   5   9   0        8.26       32.83    175.10 o 
   6   9   0     4074.02     4198.37    361.48 o 
   7   9   0      512.59      577.90    212.77 o 
   8   9   0       17.50      349.88    256.22 o 
   9   9   0       14.63      -51.31    198.56 o 
  10   9   0      119.04      250.90    282.72 o 
  11   9   0       21.89      122.97    265.40 o 
 -13  10   0       50.48      223.08    217.96 o 
 -12  10   0        8.47     -175.29    240.20 o 
 -11  10   0      149.38      408.83    255.62 o 
 -10  10   0      268.72       53.57    212.76 o 
  -9  10   0       43.29     -137.34    160.67 o 
  -8  10   0        3.72       16.68    135.06 o 
  -7  10   0        9.31      -40.35    115.29 o 
  -6  10   0     9038.67     9176.47    412.98 o 
  -5  10   0     1058.49      908.53    166.03 o 
  -4  10   0      250.30      303.43    100.79 o 
  -3  10   0      358.47      325.96    101.26 o 
  -2  10   0    30414.33    30057.15    705.78 o 
  -1  10   0      358.79      233.28    109.86 o 
   0  10   0     2198.62     2281.58    162.81 o 
   1  10   0     4718.74     5202.21    449.33 o 
   2  10   0     5563.92     5957.02    369.66 o 
   3  10   0     1234.67     1015.85    185.98 o 
   4  10   0     2509.76     2254.01    249.94 o 
   5  10   0        6.95      -18.68    117.48 o 
   6  10   0     7167.44     6588.98    411.43 o 
   7  10   0      228.45      540.50    240.54 o 
   8  10   0        5.91      243.88    372.90 o 
   9  10   0        4.68     -175.19    327.44 o 
  10  10   0      380.38      344.14    436.24 o 
  11  10   0      213.34      593.50    247.55 o 
 -13  11   0       10.95      -43.50    352.93 o 
 -12  11   0      226.56      149.44    424.67 o 
 -11  11   0       37.13      119.55    231.08 o 
 -10  11   0       15.62     -272.27    500.88 o 
  -9  11   0       20.90       64.75    342.16 o 
  -8  11   0      888.87      993.26    190.14 o 
  -7  11   0      206.82       47.18    117.23 o 
  -6  11   0     2146.28     2636.61    258.18 o 
  -5  11   0     1293.90      930.28    166.97 o 
  -4  11   0     1027.84     1157.64    239.66 o 
  -3  11   0      875.90      624.60    146.28 o 
  -2  11   0     5158.67     5233.43    247.02 o 
  -1  11   0        5.59      -31.34     79.87 o 
   0  11   0       40.48        9.25    113.93 o 
   1  11   0       15.57       55.10    179.28 o 
   2  11   0     1081.63     1085.70    198.14 o 
   3  11   0     2458.92     2305.15    375.01 o 
   4  11   0      265.16      107.79    153.85 o 
   5  11   0      639.33      840.64    196.42 o 
   6  11   0     1169.98     1401.14    238.66 o 
   7  11   0      493.78      163.14    224.98 o 
   8  11   0       35.84     -148.51    250.18 o 
   9  11   0        3.47       28.19    247.89 o 
  10  11   0        2.02      295.92    556.86 o 
 -13  12   0      135.00      270.12    227.94 o 
 -12  12   0      124.18      484.59    328.14 o 
 -10  12   0      160.81       48.35    284.87 o 
  -9  12   0      510.39      818.12    291.42 o 
  -8  12   0       22.08      131.71    138.24 o 
  -7  12   0     1117.89     1032.24    258.17 o 
  -6  12   0     1095.18     1015.19    183.75 o 
  -5  12   0     2459.84     1899.00    230.61 o 
  -4  12   0     1167.30     1253.58    187.57 o 
  -3  12   0       15.67      -80.33    100.56 o 
  -2  12   0     5648.35     5621.25    272.59 o 
  -1  12   0      704.69      744.96    175.00 o 
   0  12   0       81.15      183.86    125.06 o 
   1  12   0       11.90      -25.79    123.17 o 
   2  12   0      999.47      966.40    211.75 o 
   3  12   0     1221.00     1406.79    219.33 o 
   4  12   0     2376.57     2446.83    289.28 o 
   5  12   0     3561.50     3532.08    340.38 o 
   6  12   0       43.09        8.25    155.46 o 
   7  12   0       51.75     -119.84    275.41 o 
   8  12   0        3.60     -252.98    201.61 o 
   9  12   0       45.19      196.69    365.55 o 
 -12  13   0       12.32      147.25    282.15 o 
 -11  13   0      379.52      237.58    471.45 o 
 -10  13   0      248.56      540.04    275.63 o 
  -9  13   0      282.67      531.81    271.34 o 
  -8  13   0      590.82      674.16    188.48 o 
  -7  13   0       13.82      -84.39    125.20 o 
  -6  13   0      189.53      152.21    164.09 o 
  -5  13   0      709.44      557.24    171.98 o 
  -4  13   0     3421.90     2790.77    272.48 o 
  -3  13   0      723.15      970.91    182.25 o 
  -2  13   0      398.63      628.75    209.88 o 
  -1  13   0     1299.97     1503.71    299.79 o 
   0  13   0      518.21      667.11    170.31 o 
   1  13   0       18.19      -74.49    122.09 o 
   2  13   0      150.64      225.77    200.63 o 
   3  13   0      184.00      243.49    292.02 o 
   4  13   0     4914.02     4277.01    369.17 o 
   5  13   0      389.20      587.22    196.76 o 
   6  13   0      103.44      -81.58    227.42 o 
   7  13   0        8.53      261.30    269.98 o 
   8  13   0      105.66      175.40    253.86 o 
   9  13   0      177.51      388.22    381.58 o 
 -12  14   0      732.85     1152.40    315.21 o 
 -11  14   0      129.10      -13.34    262.60 o 
 -10  14   0     2222.38     2514.76    479.88 o 
  -9  14   0      268.40      317.98    286.08 o 
  -8  14   0      142.18       48.98    188.53 o 
  -7  14   0        1.42      -37.30    133.09 o 
  -6  14   0     6539.33     5792.17    533.85 o 
  -5  14   0      239.30      294.88    155.15 o 
  -4  14   0     1652.24     1746.11    235.55 o 
  -3  14   0      314.72      734.22    264.11 o 
  -2  14   0      917.10     1194.99    261.19 o 
  -1  14   0       74.67     -116.45    176.93 o 
   0  14   0      127.23      152.77    221.87 o 
   1  14   0     1647.69     1694.56    414.28 o 
   2  14   0      252.04      128.69    154.06 o 
   3  14   0      660.99     1165.50    255.51 o 
   4  14   0      162.82      211.23    209.13 o 
   5  14   0      137.31      180.49    178.51 o 
   6  14   0        7.80     -255.62    187.15 o 
   7  14   0       12.10      352.70    292.07 o 
   8  14   0       79.71      126.45    423.62 o 
   9  14   0        1.97      162.93    241.24 o 
 -12  15   0       10.62      -30.48    426.78 o 
 -11  15   0       88.07       84.05    408.38 o 
 -10  15   0      164.14      -67.34    269.49 o 
  -9  15   0       55.04      168.83    251.50 o 
  -8  15   0       16.99      271.74    189.16 o 
  -7  15   0      293.87      -28.77    219.86 o 
  -6  15   0       16.76      245.36    171.32 o 
  -5  15   0      552.33      357.74    164.46 o 
  -4  15   0        6.87       -0.62    155.76 o 
  -3  15   0        1.75      -81.84    237.57 o 
  -2  15   0       20.16      125.94    186.53 o 
  -1  15   0       17.88      -54.28    208.99 o 
   0  15   0       20.21      -38.60    200.27 o 
   1  15   0     2297.25     2208.84    267.14 o 
   2  15   0      126.28       42.78    194.32 o 
   3  15   0      515.21      937.22    215.85 o 
   4  15   0      208.11      525.06    206.49 o 
   5  15   0      129.35      198.71    199.70 o 
   6  15   0      163.79      244.20    211.37 o 
   7  15   0       12.99        2.87    377.90 o 
   8  15   0      125.16      127.65    344.79 o 
 -11  16   0       32.48      647.49    397.34 o 
 -10  16   0      217.52      467.67    330.33 o 
  -9  16   0        5.84      526.90    409.17 o 
  -8  16   0      115.06      403.05    204.87 o 
  -7  16   0      531.23      377.87    196.45 o 
  -6  16   0      538.97     1061.55    228.85 o 
  -5  16   0      341.29      368.77    228.92 o 
  -4  16   0      107.47      274.22    211.81 o 
  -3  16   0       17.33       96.90    183.74 o 
  -2  16   0     1833.76     1363.69    501.15 o 
  -1  16   0        5.96      -16.35    224.81 o 
   0  16   0      257.48      117.07    220.36 o 
   1  16   0     2050.93     2949.91    415.17 o 
   2  16   0     1153.18     1115.73    238.74 o 
   3  16   0        3.99      177.76    178.79 o 
   4  16   0      170.82      269.20    317.29 o 
   5  16   0       86.23      -47.09    179.35 o 
   6  16   0      110.25      175.10    527.69 o 
   7  16   0        1.42     -138.88    235.73 o 
 -10  17   0       38.92      192.35    272.88 o 
  -9  17   0       45.76      155.84    262.86 o 
  -8  17   0      567.04      505.13    219.18 o 
  -7  17   0      351.74       18.02    197.11 o 
  -6  17   0     1328.16     1291.87    298.55 o 
  -5  17   0      580.17      901.11    266.79 o 
  -4  17   0       99.11      148.81    209.92 o 
  -3  17   0      172.59      631.84    225.29 o 
  -2  17   0     3557.86     3707.60    585.50 o 
  -1  17   0       51.29     -175.47    194.35 o 
   0  17   0       28.13       74.12    222.38 o 
   1  17   0     1585.62     1205.79    306.28 o 
   2  17   0      308.85      873.67    303.33 o 
   3  17   0       73.74      269.03    197.33 o 
   4  17   0        5.01      114.85    306.42 o 
   5  17   0        1.40       18.96    213.15 o 
   6  17   0      483.34      672.44    428.62 o 
 -10  18   0       42.77       97.76    478.81 o 
  -9  18   0      124.77      389.46    331.65 o 
  -8  18   0      120.01      596.00    362.13 o 
  -7  18   0      186.86      392.91    295.64 o 
  -6  18   0     1050.34      785.96    281.30 o 
  -5  18   0       26.02      344.67    223.51 o 
  -4  18   0      201.64      547.63    265.83 o 
  -3  18   0      341.47      926.53    292.38 o 
  -2  18   0     1572.88     1120.89    308.48 o 
  -1  18   0      415.60     1135.03    437.29 o 
   0  18   0      292.43      318.60    243.94 o 
   1  18   0      235.55      611.84    600.75 o 
   2  18   0      238.28      299.68    257.56 o 
   3  18   0       88.01      258.63    312.99 o 
   4  18   0      112.11      503.10    279.54 o 
   5  18   0      202.77      803.56    352.34 o 
  -8  19   0       92.76      197.68    209.56 o 
  -7  19   0      182.52      141.15    495.89 o 
  -6  19   0        8.92      402.39    243.61 o 
  -5  19   0       41.42      361.75    215.89 o 
  -4  19   0      725.20      805.46    280.64 o 
  -3  19   0        3.13      -81.14    180.26 o 
  -2  19   0      422.06      649.67    679.58 o 
  -1  19   0      387.10      290.51    273.20 o 
   0  19   0     1115.31     1149.54    450.69 o 
   1  19   0       22.30       51.86    407.86 o 
   2  19   0       60.86       30.21    201.47 o 
   3  19   0      252.01      295.77    379.47 o 
   4  19   0      255.98      353.19    471.45 o 
  -7  20   0        4.46      286.35    188.04 o 
  -6  20   0      314.69      954.98    500.62 o 
  -5  20   0       19.87      141.44    226.50 o 
  -4  20   0      679.24     1689.53    387.36 o 
  -3  20   0       88.73      539.50    308.78 o 
  -1  20   0       88.63      631.86    297.48 o 
   0  20   0      213.62      531.82    247.57 o 
   1  20   0      438.17     1370.06    957.88 o 
   2  20   0       47.31      497.11    443.07 o 
  -4  21   0       92.90      169.76    248.08 o 
  -3  21   0        2.15      471.69    284.61 o 
   1 -21   1        8.54      555.02    261.74 o 
   2 -21   1      116.17      316.20    245.71 o 
   4 -21   1      179.62      534.67    368.44 o 
   5 -21   1        0.08      326.39    282.24 o 
  -2 -20   1      369.86      243.42    360.03 o 
  -1 -20   1        3.93      456.67    279.35 o 
   0 -20   1      183.54      373.93    252.88 o 
   1 -20   1        1.30      518.37    414.69 o 
   2 -20   1        6.10       67.57    767.62 o 
   3 -20   1      540.69     1263.14    381.31 o 
   5 -20   1       27.20      424.95    221.00 o 
   7 -20   1       32.30       55.69    563.69 o 
  -4 -19   1       12.41      283.33    229.16 o 
  -3 -19   1      156.30      702.26    637.01 o 
  -2 -19   1       10.88      131.73    394.19 o 
  -1 -19   1        4.70      154.65    348.46 o 
   0 -19   1     1298.22     1407.27    325.82 o 
   1 -19   1        0.18       42.96    220.76 o 
   2 -19   1       46.37      197.61    313.25 o 
   3 -19   1      676.61      815.70    283.07 o 
   4 -19   1     1379.66     1845.09    346.96 o 
   5 -19   1       25.97      496.08    238.10 o 
   6 -19   1       32.24       50.71    214.14 o 
   7 -19   1        0.39       65.68    216.45 o 
   8 -19   1      967.13     1846.14    477.23 o 
  -5 -18   1        0.36       51.10    332.90 o 
  -3 -18   1      103.83       62.73    298.53 o 
  -2 -18   1      795.06      955.53    321.15 o 
  -1 -18   1       28.87       96.04    226.55 o 
   0 -18   1     2209.95     2762.67    442.16 o 
   1 -18   1       22.51      -36.31    230.73 o 
   2 -18   1     1520.05     1199.71    282.59 o 
   3 -18   1      118.24      587.96    356.09 o 
   5 -18   1       57.07        3.32    182.68 o 
   6 -18   1     1021.75     1778.32    351.02 o 
   7 -18   1        2.96      233.63    379.74 o 
   8 -18   1       18.13      488.23    266.33 o 
   9 -18   1       57.04      529.27    323.76 o 
  10 -18   1       53.38      740.03    546.09 o 
  -6 -17   1        0.10      621.34    260.43 o 
  -5 -17   1       73.02      234.55    226.50 o 
  -4 -17   1        1.92      294.97    203.50 o 
  -3 -17   1      470.23      486.05    289.48 o 
  -2 -17   1      514.03      886.19    357.40 o 
  -1 -17   1        0.83      260.99    251.73 o 
   0 -17   1       67.69       57.06    367.91 o 
   1 -17   1     1290.95     1406.00    393.14 o 
   2 -17   1     1676.03     1481.19    302.15 o 
   3 -17   1       23.83      307.48    231.68 o 
   4 -17   1       22.94      107.51    195.50 o 
   5 -17   1        2.68       60.50    245.45 o 
   6 -17   1      821.74     1206.02    407.33 o 
   7 -17   1      372.65      265.03    387.62 o 
   8 -17   1      197.59      503.09    221.61 o 
   9 -17   1      125.74     -104.24    236.09 o 
  10 -17   1      454.79      689.13    277.33 o 
  -7 -16   1        2.33       54.08    228.75 o 
  -6 -16   1       80.42       34.32    199.15 o 
  -5 -16   1       27.34     -204.55    181.06 o 
  -4 -16   1      201.94      283.89    197.29 o 
  -3 -16   1      381.50      431.79    203.22 o 
  -2 -16   1     2063.91     2059.39    277.69 o 
  -1 -16   1       17.81      348.62    240.63 o 
   0 -16   1      135.96       56.26    237.83 o 
   1 -16   1      720.52      775.99    278.69 o 
   2 -16   1      483.40      498.95    214.53 o 
   3 -16   1      175.88      382.22    204.19 o 
   4 -16   1      136.71      119.51    226.53 o 
   5 -16   1       10.80     -108.93    330.07 o 
   6 -16   1     1836.80     1882.76    334.98 o 
   7 -16   1      204.22      769.27    232.03 o 
   8 -16   1       57.97      330.60    207.04 o 
   9 -16   1      218.58      869.05    355.56 o 
  10 -16   1      740.55      841.95    321.69 o 
  11 -16   1      134.09      432.05    234.60 o 
  -7 -15   1      248.19      197.82    376.06 o 
  -6 -15   1      355.23      728.99    241.89 o 
  -5 -15   1        7.82      209.25    182.93 o 
  -4 -15   1     1935.01     2012.85    296.95 o 
  -3 -15   1      277.59      342.63    184.10 o 
  -2 -15   1     1527.58     1618.67    244.44 o 
  -1 -15   1       58.40      -56.67    132.30 o 
   0 -15   1     1140.93      690.63    254.53 o 
   1 -15   1      734.05      774.18    255.10 o 
   2 -15   1      190.48      424.41    211.95 o 
   3 -15   1     2136.54     1871.97    303.56 o 
   4 -15   1      395.86      267.28    176.59 o 
   5 -15   1      114.05       53.07    152.75 o 
   6 -15   1     1110.85     1288.76    236.12 o 
   7 -15   1      731.47     1082.05    223.13 o 
   8 -15   1        6.10      -47.44    159.87 o 
   9 -15   1      251.42       45.25    198.59 o 
  10 -15   1        0.17      152.97    273.77 o 
  11 -15   1      127.34      341.72    284.87 o 
  12 -15   1        9.19     -288.55    398.92 o 
  -9 -14   1        0.41      486.28    236.32 o 
  -8 -14   1        7.33       95.53    374.48 o 
  -7 -14   1        3.14      239.53    255.36 o 
  -6 -14   1        6.98      264.41    202.28 o 
  -5 -14   1      223.29      116.69    180.00 o 
  -4 -14   1       18.03      179.39    226.12 o 
  -3 -14   1      246.86      533.56    183.38 o 
  -2 -14   1     4116.45     3470.46    340.25 o 
  -1 -14   1      303.64      546.25    296.41 o 
   0 -14   1       62.86       48.27    145.29 o 
   1 -14   1       30.64      293.33    155.98 o 
   2 -14   1       30.75       86.82    156.73 o 
   3 -14   1     1842.26     1802.76    294.87 o 
   4 -14   1       80.83        6.68    117.89 o 
   5 -14   1        5.51      -69.86    248.62 o 
   6 -14   1      228.51       84.70    131.63 o 
   7 -14   1       27.51       50.43    148.62 o 
   8 -14   1       39.15      -53.61    148.62 o 
   9 -14   1       41.62       -7.45    248.69 o 
  10 -14   1      359.80      625.97    348.73 o 
  11 -14   1        5.02      -32.60    239.34 o 
  12 -14   1       37.07      101.85    254.33 o 
  -9 -13   1       39.50      160.45    259.37 o 
  -8 -13   1      545.34      905.57    584.45 o 
  -7 -13   1       31.43      148.22    253.29 o 
  -6 -13   1       78.29      113.16    190.01 o 
  -5 -13   1     2016.98     2204.29    687.17 o 
  -4 -13   1      274.51      479.77    296.18 o 
  -3 -13   1       82.97      -22.03    147.18 o 
  -2 -13   1     1157.11      995.19    204.24 o 
  -1 -13   1        1.30       18.69    126.59 o 
   0 -13   1     8083.22     7497.77    397.25 o 
   1 -13   1      154.58      252.64    133.79 o 
   2 -13   1      281.86      538.64    150.25 o 
   3 -13   1     2329.75     2781.89    291.50 o 
   4 -13   1     1757.33     2097.96    322.92 o 
   5 -13   1      168.11      329.09    201.66 o 
   6 -13   1      924.67      851.74    181.54 o 
   7 -13   1       15.95      175.09    132.07 o 
   8 -13   1      364.65      602.95    260.75 o 
   9 -13   1        1.35       40.68    265.95 o 
  10 -13   1      202.12      472.76    279.35 o 
  11 -13   1      134.88      526.22    307.91 o 
  12 -13   1        2.70      405.93    457.52 o 
  -9 -12   1      200.10      770.93    310.30 o 
  -8 -12   1      437.98      394.80    283.12 o 
  -7 -12   1        1.04      367.39    256.15 o 
  -6 -12   1     4812.82     4404.76    620.48 o 
  -5 -12   1     1292.15     1256.99    231.86 o 
  -4 -12   1        0.55     -230.75    197.35 o 
  -3 -12   1      597.37      330.96    187.60 o 
  -2 -12   1      330.93      385.43    146.99 o 
  -1 -12   1      412.58      283.99    179.42 o 
   0 -12   1    10476.13    10452.85    435.87 o 
   1 -12   1      204.59      143.50    120.67 o 
   2 -12   1       36.56       29.01     95.54 o 
   3 -12   1     2770.45     2691.50    253.99 o 
   4 -12   1     1047.72      923.85    163.52 o 
   5 -12   1       72.53      190.83    126.85 o 
   6 -12   1       12.84     -126.71    104.91 o 
   7 -12   1      133.89      235.00    139.59 o 
   8 -12   1      376.75      432.86    166.07 o 
   9 -12   1      359.71      391.28    242.11 o 
  10 -12   1       14.00     -220.30    222.02 o 
  11 -12   1      387.35      434.91    290.09 o 
  12 -12   1       12.36      -84.24    495.37 o 
  13 -12   1      259.92      595.28    225.56 o 
 -11 -11   1      150.39      522.43    243.35 o 
 -10 -11   1       11.85      638.20    274.11 o 
  -9 -11   1       63.61      388.23    272.02 o 
  -8 -11   1       29.03       20.76    205.45 o 
  -7 -11   1       68.94       97.80    208.47 o 
  -6 -11   1     1764.46     1612.49    243.13 o 
  -5 -11   1      269.25      519.93    208.15 o 
  -4 -11   1     1558.37     1789.80    448.50 o 
  -3 -11   1        0.31      -40.75    156.52 o 
  -2 -11   1      304.48      458.26    164.13 o 
  -1 -11   1      137.12      174.92    133.60 o 
   0 -11   1      554.65      532.42    139.35 o 
   1 -11   1     5164.50     5315.63    304.59 o 
   2 -11   1     1709.92     2025.58    171.09 o 
   3 -11   1       69.42      136.15     90.06 o 
   4 -11   1     1291.35     1436.25    158.48 o 
   5 -11   1       95.36      -86.81     93.67 o 
   6 -11   1    11367.52    10630.88    454.71 o 
   7 -11   1     3728.10     4707.48    349.01 o 
   8 -11   1     1280.89     1732.39    229.06 o 
   9 -11   1      748.18      733.81    259.74 o 
  10 -11   1      533.83      811.00    287.51 o 
  11 -11   1      163.41       89.07    260.82 o 
  12 -11   1       41.30      178.02    266.99 o 
  13 -11   1      266.36      944.70    400.23 o 
 -11 -10   1       93.79       89.23    237.09 o 
 -10 -10   1      239.07      267.89    263.35 o 
  -9 -10   1        4.00      154.69    374.48 o 
  -8 -10   1      187.13      109.92    218.63 o 
  -7 -10   1     1738.55     1445.69    299.92 o 
  -6 -10   1      330.35      291.09    154.87 o 
  -5 -10   1      150.25      152.52    137.65 o 
  -4 -10   1     1613.45     1988.49    240.50 o 
  -3 -10   1      205.84      241.80    139.40 o 
  -2 -10   1    31210.76    29383.72    855.98 o 
  -1 -10   1      124.07      -49.39    137.39 o 
   0 -10   1      741.56      735.34    111.99 o 
   1 -10   1     4228.64     3992.76    214.37 o 
   2 -10   1    27019.64    26772.33    646.05 o 
   3 -10   1      177.08      122.78     95.38 o 
   4 -10   1     3949.60     4215.13    235.00 o 
   5 -10   1      252.96      255.76     97.82 o 
   6 -10   1    21952.11    20929.82    681.59 o 
   7 -10   1      191.35      279.76    138.39 o 
   8 -10   1     3525.20     3713.19    319.01 o 
   9 -10   1      280.61      506.31    231.47 o 
  10 -10   1     2341.05     2801.70    443.63 o 
  11 -10   1       17.04     -144.61    225.18 o 
  12 -10   1      286.58      372.70    494.84 o 
  13 -10   1        1.19      311.26    366.86 o 
 -12  -9   1       60.02     -219.17    369.49 o 
 -11  -9   1       32.35       18.65    265.93 o 
 -10  -9   1       12.02       57.51    287.02 o 
  -9  -9   1      336.62      245.01    215.21 o 
  -8  -9   1       10.08        1.17    192.32 o 
  -7  -9   1        1.11       38.96    132.47 o 
  -6  -9   1        2.36      -71.84    163.86 o 
  -5  -9   1        0.58      127.35    126.70 o 
  -4  -9   1       19.55       23.70    119.70 o 
  -3  -9   1      106.71       92.74    130.18 o 
  -2  -9   1    39491.59    37024.49    990.97 o 
  -1  -9   1      140.33      101.82     66.65 o 
   0  -9   1     1818.29     1851.27    142.47 o 
   1  -9   1     2866.99     2553.86    197.16 o 
   2  -9   1    13206.94    13864.95    390.72 o 
   3  -9   1      788.71      641.71    113.17 o 
   4  -9   1     1539.35     1576.93    150.38 o 
   5  -9   1      699.25      610.33    114.83 o 
   6  -9   1     9789.13     9134.23    322.17 o 
   7  -9   1      154.74      359.01    139.81 o 
   8  -9   1      168.30      233.48    128.28 o 
   9  -9   1      323.39      480.87    398.92 o 
  10  -9   1      744.76      903.04    306.89 o 
  11  -9   1      189.82       94.37    230.97 o 
  12  -9   1      144.30       15.00    312.72 o 
  13  -9   1        8.33      571.28    346.63 o 
  14  -9   1      186.36      469.26    167.58 o 
 -12  -8   1       56.63      -12.46    539.52 o 
 -10  -8   1      111.12       12.15    229.99 o 
  -9  -8   1      136.43       77.58    218.98 o 
  -8  -8   1       14.75     -250.53    167.02 o 
  -7  -8   1      169.92      147.93    136.04 o 
  -6  -8   1      212.73      424.27    220.73 o 
  -5  -8   1      496.76      437.66    238.81 o 
  -4  -8   1     3082.52     2439.72    238.29 o 
  -3  -8   1       81.21      220.43    115.52 o 
  -2  -8   1    16752.68    15443.93    510.00 o 
  -1  -8   1      128.99      102.91     64.84 o 
   0  -8   1     7176.91     6745.37    233.94 o 
   1  -8   1     6423.62     5664.03    211.26 o 
   2  -8   1    17479.31    19174.80    561.06 o 
   3  -8   1     1594.48     1558.04    136.22 o 
   4  -8   1    15172.94    16735.57    446.83 o 
   5  -8   1      993.45     1071.37    124.53 o 
   6  -8   1     4007.33     3984.75    224.01 o 
   7  -8   1       50.83      183.87     98.21 o 
   8  -8   1     1013.87      989.60    373.17 o 
   9  -8   1      871.97     1287.00    283.76 o 
  10  -8   1       82.01      745.07    417.58 o 
  11  -8   1      197.14      584.29    422.31 o 
  12  -8   1      158.57      118.20    233.46 o 
  13  -8   1       63.74      -45.85    353.19 o 
  14  -8   1      403.63       59.11    173.71 o 
 -12  -7   1        0.11      469.87    305.78 o 
 -11  -7   1       32.33     -102.37    303.79 o 
 -10  -7   1      796.56      726.18    309.49 o 
  -9  -7   1      142.79      304.61    231.08 o 
  -8  -7   1       80.96       95.75    189.37 o 
  -7  -7   1      159.41      160.75    119.94 o 
  -6  -7   1      421.12      375.24    141.22 o 
  -5  -7   1      468.67      589.45    137.86 o 
  -4  -7   1     7908.23     7275.81    249.99 o 
  -3  -7   1        3.12        8.75     42.84 o 
  -2  -7   1    21464.74    21115.18    612.78 o 
  -1  -7   1     5703.94     5723.25    562.21 o 
   0  -7   1     9987.28     9636.53    276.76 o 
   1  -7   1      257.27      340.84     74.13 o 
   2  -7   1       84.66       85.46     62.41 o 
   3  -7   1     3258.45     3285.44    176.17 o 
   4  -7   1    10504.11    11062.78    389.03 o 
   6  -7   1     2328.46     2804.57    195.08 o 
   7  -7   1      716.12      698.30    124.30 o 
   8  -7   1    12845.30    11962.25    501.84 o 
   9  -7   1      209.59      360.78    189.24 o 
  10  -7   1     1742.36     1468.43    283.76 o 
  11  -7   1       22.43      125.18    192.25 o 
  12  -7   1      792.11      922.63    253.74 o 
  13  -7   1        4.92     -157.45    208.18 o 
  14  -7   1      655.56     1194.25    292.49 o 
 -13  -6   1      105.56     -127.47    200.23 o 
 -12  -6   1       70.12      243.30    520.86 o 
 -11  -6   1      113.62      219.35    237.89 o 
 -10  -6   1     1330.59     1557.38    350.86 o 
  -9  -6   1      248.24      377.24    292.49 o 
  -8  -6   1     4614.65     3637.65    439.65 o 
  -7  -6   1      365.81      711.35    351.01 o 
  -6  -6   1     7546.38     6749.01    310.81 o 
  -5  -6   1      773.21      769.54    111.51 o 
  -4  -6   1     4609.55     5557.79    215.31 o 
  -3  -6   1      134.14      189.99     65.05 o 
  -2  -6   1    26134.80    25760.47    682.27 o 
  -1  -6   1       13.40      115.94     53.50 o 
   1  -6   1     1064.23     1170.04     97.10 o 
   2  -6   1     4443.71     4410.07    217.95 o 
   3  -6   1     4612.63     3840.92    182.90 o 
   4  -6   1     5019.25     4749.24    196.37 o 
   5  -6   1      241.01      311.93     85.33 o 
   6  -6   1       78.55       54.01     82.90 o 
   7  -6   1     1958.68     1759.00    158.72 o 
   8  -6   1     2825.37     3050.78    280.51 o 
   9  -6   1      257.61      -16.23    128.43 o 
  10  -6   1     1386.92     1401.58    349.25 o 
  11  -6   1      141.91       67.04    342.16 o 
  12  -6   1     1123.33     1533.86    490.90 o 
  13  -6   1        6.62      382.08    216.86 o 
  14  -6   1       46.55      366.26    228.63 o 
 -13  -5   1       15.76      202.76    202.95 o 
 -12  -5   1      474.29      581.19    281.26 o 
 -11  -5   1       48.77      714.49    934.76 o 
 -10  -5   1      264.89      490.16    256.68 o 
  -9  -5   1      895.80     1000.18    284.14 o 
  -8  -5   1     3838.30     4447.62    392.81 o 
  -7  -5   1      185.50      149.68     96.52 o 
  -6  -5   1    15222.80    14134.23    677.18 o 
  -5  -5   1     3099.00     3224.47    179.73 o 
  -4  -5   1     7061.25     6798.26    268.55 o 
  -3  -5   1        2.81       -0.48     52.30 o 
  -2  -5   1    16531.87    14863.29    352.58 o 
  -1  -5   1      344.38      468.47     95.32 o 
   0  -5   1    10278.93    11536.30    289.54 o 
   1  -5   1      859.34      836.82     78.58 o 
   2  -5   1    35627.09    42256.98    850.17 o 
   3  -5   1        9.29       35.12     55.99 o 
   4  -5   1    15455.72    16234.96    599.01 o 
   5  -5   1      412.13      444.21     88.91 o 
   6  -5   1     3352.61     3824.00    238.21 o 
   7  -5   1     4038.47     4338.64    320.59 o 
   8  -5   1      250.19      -26.67    104.86 o 
   9  -5   1      501.38      216.12    143.11 o 
  10  -5   1       27.07      175.87    137.61 o 
  11  -5   1      687.61      831.40    223.15 o 
  12  -5   1       20.75     -200.42    222.06 o 
  13  -5   1      285.53      489.11    343.47 o 
  14  -5   1       16.34      325.34    213.33 o 
 -13  -4   1       14.98      -83.99    231.41 o 
 -12  -4   1       78.43     -235.96    225.91 o 
 -11  -4   1       18.40      117.55    227.02 o 
 -10  -4   1      428.72      430.77    241.06 o 
  -9  -4   1      216.51      503.59    218.27 o 
  -8  -4   1     1808.28     1813.88    226.11 o 
  -7  -4   1      199.67      267.25     98.61 o 
  -6  -4   1     2544.70     2407.46    175.36 o 
  -5  -4   1      379.45      501.90     96.38 o 
  -4  -4   1    21402.05    22325.65    519.13 o 
  -3  -4   1       10.99       66.01     50.99 o 
  -2  -4   1     2707.05     2997.24    121.02 o 
  -1  -4   1      128.55      249.43     76.19 o 
   0  -4   1     7234.04     6284.57    175.93 o 
   1  -4   1     1843.39     1803.12     94.53 o 
   2  -4   1    37316.73    35392.64    713.97 o 
   4  -4   1      635.84      865.90     91.03 o 
   5  -4   1      860.65     1132.21    108.19 o 
   6  -4   1     5588.67     5532.92    227.59 o 
   7  -4   1     1618.08     1824.49    226.65 o 
   8  -4   1       68.87       37.77    107.91 o 
   9  -4   1      673.69     1083.95    497.18 o 
  10  -4   1        1.41     -119.20    110.75 o 
  11  -4   1      147.51       62.62    146.06 o 
  12  -4   1      814.23     1010.23    665.92 o 
  13  -4   1      119.32       -4.80    207.93 o 
  14  -4   1        8.91      261.92    210.64 o 
 -14  -3   1        4.01      170.29    469.35 o 
 -13  -3   1       40.31      154.66    366.60 o 
 -12  -3   1      143.25      322.94    252.03 o 
 -11  -3   1      631.27      834.69    280.67 o 
 -10  -3   1     2686.90     2533.75    284.17 o 
  -9  -3   1      418.63      410.17    163.08 o 
  -8  -3   1     5452.53     5834.89    449.28 o 
  -7  -3   1       30.21      100.12     90.30 o 
  -6  -3   1     2879.98     3293.42    196.68 o 
  -5  -3   1      200.45      136.99     76.72 o 
  -4  -3   1    19469.80    21156.66    493.65 o 
  -3  -3   1     1747.06     1740.98    130.10 o 
  -2  -3   1   101869.35   107899.65   1998.18 o 
   0  -3   1    28144.57    29734.29    586.61 o 
   1  -3   1     4840.77     4495.50    131.67 o 
   2  -3   1    10516.40    11123.43    264.34 o 
   4  -3   1     4251.27     3654.01    162.92 o 
   5  -3   1     2881.65     3344.37    200.35 o 
   6  -3   1    23357.00    24217.16    569.67 o 
   7  -3   1      573.13      678.68     94.31 o 
   8  -3   1       50.81       -7.92    107.54 o 
   9  -3   1       63.78       22.10    303.00 o 
  10  -3   1      746.50      673.28    167.91 o 
  11  -3   1       51.92      -79.89    193.25 o 
  12  -3   1        3.44      300.31    175.76 o 
  13  -3   1      289.58      -60.00    220.22 o 
  14  -3   1       75.34      499.81    283.03 o 
 -14  -2   1        0.01      404.00    195.19 o 
 -13  -2   1        0.38      418.66    240.09 o 
 -12  -2   1      601.59     1274.75    325.72 o 
 -11  -2   1       30.97      -47.63    162.51 o 
 -10  -2   1       54.06      236.12    143.23 o 
  -9  -2   1      256.50      143.91    124.05 o 
  -8  -2   1     5529.24     5203.42    356.74 o 
  -7  -2   1      273.11      172.69    104.25 o 
  -6  -2   1     1215.37     1414.68    142.27 o 
  -4  -2   1    27879.08    29523.70    637.24 o 
  -3  -2   1     2932.92     2679.61    123.81 o 
  -2  -2   1    91543.94    99234.96   1838.76 o 
   1  -2   1      190.00      219.56     33.60 o 
   3  -2   1     2753.56     3150.96    118.21 o 
   4  -2   1    19371.66    16996.17    395.57 o 
   5  -2   1     3304.90     3590.44    152.49 o 
   6  -2   1    27072.84    26605.36    604.08 o 
   7  -2   1       36.66       -7.76    103.32 o 
   8  -2   1      211.39      222.00    130.99 o 
   9  -2   1      780.90      742.89    210.53 o 
  10  -2   1      632.31     1045.50    200.03 o 
  11  -2   1      237.52      413.06    174.61 o 
  12  -2   1      329.66      492.07    191.76 o 
  13  -2   1      305.45      567.16    227.61 o 
  14  -2   1       47.96       49.32    192.10 o 
 -14  -1   1      130.72      130.87    496.15 o 
 -13  -1   1      395.47      654.26    226.33 o 
 -12  -1   1       50.53      131.36    186.94 o 
 -11  -1   1      374.06      411.34    181.78 o 
 -10  -1   1      316.33      287.86    180.83 o 
  -9  -1   1      890.23      629.90    171.57 o 
  -8  -1   1        8.94       35.89    126.17 o 
  -7  -1   1      531.70      487.94    112.17 o 
  -6  -1   1      185.74      119.51     85.06 o 
  -5  -1   1     4791.18     4526.11    191.18 o 
  -4  -1   1     1391.95     1564.54    115.54 o 
  -3  -1   1       31.74       31.18     47.31 o 
  -2  -1   1    12185.70    11709.30    264.61 o 
  -1  -1   1        9.55      -27.73     18.49 o 
   2  -1   1     4197.81     3935.41    112.53 o 
   3  -1   1     3896.16     3670.61    118.15 o 
   4  -1   1    34523.17    37568.70    764.11 o 
   5  -1   1      721.36      674.31     67.14 o 
   6  -1   1     1322.76     1614.14    162.04 o 
   7  -1   1      419.78      262.94    129.85 o 
   8  -1   1     7080.98     7002.92    690.89 o 
   9  -1   1        1.31      300.13    275.02 o 
  10  -1   1      431.62      304.03    140.00 o 
  11  -1   1      129.50      119.60    135.16 o 
  12  -1   1      217.88       47.55    200.01 o 
  13  -1   1       23.30      182.03    174.41 o 
  14  -1   1       94.66       97.91    188.71 o 
 -14   0   1        0.14      336.05    253.54 o 
 -13   0   1      129.84      571.31    210.87 o 
 -12   0   1       57.54     -232.34    154.89 o 
 -11   0   1      239.42      196.49    165.71 o 
 -10   0   1        0.46        2.41    133.40 o 
  -9   0   1      556.36      652.10    174.96 o 
  -8   0   1      317.42      242.37    150.08 o 
  -7   0   1       63.81      221.86     92.52 o 
  -6   0   1      102.10      236.05    108.28 o 
  -5   0   1     2848.68     2890.14    155.08 o 
  -4   0   1    56546.16    62437.31   1218.85 o 
  -3   0   1       52.71       68.74     46.06 o 
  -2   0   1      132.88      174.10     38.48 o 
   2   0   1     1244.76     1178.17     93.24 o 
   3   0   1        8.55       21.86     54.77 o 
   4   0   1    30536.26    32118.13    827.02 o 
   5   0   1      249.92      308.27     57.35 o 
   6   0   1     8686.38     8833.63    255.26 o 
   7   0   1      147.64      227.77    126.04 o 
   8   0   1    11313.36    10386.28    544.80 o 
   9   0   1      339.32      339.21    156.41 o 
  10   0   1     4862.63     3928.77    432.84 o 
  11   0   1       33.31      -27.47    139.78 o 
  12   0   1      733.37      524.23    190.66 o 
  13   0   1        5.39      335.51    234.31 o 
  14   0   1      249.94      255.71    188.66 o 
 -14   1   1      406.14      780.50    313.65 o 
 -13   1   1      160.48      221.70    184.61 o 
 -12   1   1      418.10      592.84    212.58 o 
 -11   1   1        1.33       48.66    132.44 o 
 -10   1   1     1546.12     1487.50    292.38 o 
  -9   1   1       12.29        8.80    122.30 o 
  -8   1   1      353.73      314.58    149.97 o 
  -7   1   1      828.75      986.78    121.93 o 
  -6   1   1    14942.55    15136.42    543.25 o 
  -5   1   1       78.97       85.16     61.63 o 
  -4   1   1    15549.65    18647.20    428.97 o 
  -3   1   1     2335.31     2306.80    105.96 o 
  -2   1   1     2053.42     2240.27     85.87 o 
   1   1   1       20.39      -30.88     28.30 o 
   2   1   1     1378.13     1435.56     70.34 o 
   3   1   1       10.21       23.94     36.05 o 
   4   1   1    87323.55    94275.11   1780.89 o 
   5   1   1      136.68      203.76     65.25 o 
   6   1   1      275.52      257.71     76.39 o 
   7   1   1      208.40      144.00    121.34 o 
   8   1   1     5224.24     5190.73    436.07 o 
   9   1   1      170.37      140.77    117.93 o 
  10   1   1     1765.63     1489.93    343.18 o 
  11   1   1        1.09      181.41    234.61 o 
  12   1   1      100.34      -66.85    138.45 o 
  13   1   1      202.95       53.35    184.62 o 
  14   1   1      344.22      225.60    301.31 o 
 -14   2   1      195.63      525.46    253.10 o 
 -13   2   1       25.42     -116.39    178.87 o 
 -12   2   1       11.97       68.06    175.57 o 
 -11   2   1      436.76      525.14    197.05 o 
 -10   2   1     1433.15     1582.37    321.93 o 
  -9   2   1      449.58      303.44    146.87 o 
  -8   2   1      144.35      155.71    131.07 o 
  -7   2   1     3828.13     3787.47    201.39 o 
  -6   2   1    12893.40    13063.49    460.02 o 
  -5   2   1      782.21      835.91     97.06 o 
  -4   2   1    31807.49    34827.07    727.46 o 
  -3   2   1      112.65       93.94     45.28 o 
  -2   2   1     8738.27     9763.11    228.78 o 
   0   2   1     2148.91     2121.28     85.12 o 
   1   2   1      124.24       46.88     29.65 o 
   2   2   1     1674.94     1459.57     83.79 o 
   3   2   1      177.80      198.06     55.78 o 
   4   2   1     4640.96     4466.20    206.95 o 
   5   2   1      982.85      787.14     95.49 o 
   6   2   1     1841.84     1699.37    136.21 o 
   7   2   1     2525.13     2580.84    249.51 o 
   8   2   1      198.81      157.13    125.36 o 
   9   2   1      370.53      260.43    138.23 o 
  10   2   1     2703.88     3468.35    487.75 o 
  11   2   1      219.60      200.75    155.54 o 
  12   2   1        9.73      132.27    276.92 o 
  13   2   1        7.75      -43.38    308.27 o 
  14   2   1      194.53      699.03    575.52 o 
 -14   3   1       61.95       61.84    250.18 o 
 -13   3   1       21.96     -170.96    217.84 o 
 -12   3   1       89.19     -149.50    155.79 o 
 -11   3   1       90.71       66.97    160.97 o 
 -10   3   1      334.89      209.82    149.45 o 
  -9   3   1       77.39      247.81    142.81 o 
  -8   3   1     1064.01     1776.11    296.91 o 
  -7   3   1     1594.60     1694.25    151.47 o 
  -5   3   1       64.73      155.67     71.92 o 
  -4   3   1    13917.11    15843.21    386.58 o 
  -3   3   1       45.40       36.18     49.65 o 
  -1   3   1     4338.75     4719.67    129.31 o 
   2   3   1    40416.18    42861.02    840.49 o 
   3   3   1     1204.62     1085.25    130.94 o 
   4   3   1      366.07      416.10     80.89 o 
   5   3   1      242.88      351.06     91.49 o 
   6   3   1      699.58      706.58    113.23 o 
   7   3   1      995.77      842.73    169.43 o 
   8   3   1     2645.31     2567.62    277.32 o 
   9   3   1      208.98      421.72    184.75 o 
  10   3   1     2029.37     1948.59    283.51 o 
  11   3   1      217.50      312.79    166.90 o 
  12   3   1      260.90      356.34    313.95 o 
  13   3   1       72.97      181.01    359.79 o 
  14   3   1      338.21      211.29    439.92 o 
 -14   4   1      708.94      850.66    255.15 o 
 -13   4   1       12.10      349.33    330.07 o 
 -12   4   1     1298.21     1700.66    338.87 o 
 -11   4   1      116.84     -124.13    125.00 o 
 -10   4   1     2935.25     2437.49    292.19 o 
  -9   4   1       50.51       33.08    133.21 o 
  -8   4   1    15888.02    15545.46    577.68 o 
  -7   4   1      474.52      498.63    133.93 o 
  -6   4   1     5458.07     5838.82    288.20 o 
  -5   4   1     2509.11     2914.68    208.46 o 
  -4   4   1    72667.66    77266.98   1494.90 o 
  -3   4   1     2116.11     1730.54    101.91 o 
  -2   4   1    78526.12    78565.80   1481.41 o 
   0   4   1    28889.96    32895.07    666.51 o 
   1   4   1     3641.27     4439.58    164.77 o 
   2   4   1     1915.49     2054.89    116.15 o 
   3   4   1     1298.32     1382.14    108.35 o 
   4   4   1    59760.57    58448.15   1172.77 o 
   5   4   1     2364.89     2616.61    166.00 o 
   6   4   1      997.56      872.98    124.85 o 
   7   4   1      217.43      329.15    148.88 o 
   8   4   1      592.93      629.70    187.93 o 
   9   4   1       38.27     -171.31    114.21 o 
  10   4   1      184.45      242.46    520.86 o 
  11   4   1        8.91      209.59    333.49 o 
  12   4   1      266.94      459.25    356.50 o 
  13   4   1       48.31      227.13    347.16 o 
 -14   5   1      259.56      867.99    334.80 o 
 -13   5   1      111.70      410.15    226.13 o 
 -12   5   1     1174.39     1924.61    357.00 o 
 -11   5   1       59.97     -226.42    186.85 o 
 -10   5   1     1183.19     1028.90    201.98 o 
  -9   5   1       34.25      -76.02    117.84 o 
  -8   5   1     9642.68     9206.40    334.53 o 
  -7   5   1      170.94      298.78    148.08 o 
  -6   5   1     1053.30     1326.77    204.75 o 
  -5   5   1       47.72       67.80     71.18 o 
  -4   5   1     7903.24     7132.61    365.81 o 
  -3   5   1       19.96       27.39     45.58 o 
  -2   5   1     2502.30     2315.42    110.97 o 
  -1   5   1     1764.50     1652.71     95.14 o 
   0   5   1     5018.32     5285.23    173.92 o 
   1   5   1     6255.20     6562.47    291.92 o 
   2   5   1     3356.21     3491.53    163.26 o 
   3   5   1     1773.24     1858.47    171.98 o 
   4   5   1      923.23      668.76    101.74 o 
   5   5   1      833.28      676.49    109.38 o 
   6   5   1      113.50      116.98     90.19 o 
   7   5   1      402.15      481.31    154.72 o 
   8   5   1     1432.14     1508.04    237.57 o 
   9   5   1      710.71      736.53    441.76 o 
  10   5   1     1620.62     2144.58    426.14 o 
  11   5   1      456.75      232.87    318.13 o 
  12   5   1       13.52     -145.23    355.14 o 
  13   5   1      145.74      119.64    322.02 o 
 -14   6   1      383.18      798.01    233.19 o 
 -13   6   1      202.29      834.49    269.54 o 
 -12   6   1       12.45      172.44    198.28 o 
 -11   6   1      418.37      467.85    352.93 o 
 -10   6   1      468.99     1048.05    281.19 o 
  -9   6   1      643.66     1115.56    239.43 o 
  -8   6   1       56.66       39.29     84.67 o 
  -7   6   1        0.94       12.23     84.45 o 
  -6   6   1     2324.74     2020.52    162.54 o 
  -5   6   1      727.42      705.85    103.24 o 
  -4   6   1    10490.78    11983.35    325.97 o 
  -3   6   1       30.09       49.47     63.72 o 
  -2   6   1       34.03       16.18     46.39 o 
  -1   6   1     6714.19     5931.58    190.93 o 
   0   6   1    12530.40    12269.38    318.18 o 
   1   6   1       26.52       39.42     47.64 o 
   2   6   1    18589.78    17444.91    420.53 o 
   3   6   1      243.33      159.80     77.83 o 
   4   6   1     1415.97     1296.37    128.24 o 
   5   6   1        9.76      -55.21     85.26 o 
   6   6   1     1274.03     1571.60    156.47 o 
   7   6   1        2.13      -37.62    113.93 o 
   8   6   1     1673.20     2120.99    382.07 o 
   9   6   1       44.59      231.83    256.16 o 
  10   6   1       62.71        7.17    293.72 o 
  11   6   1        3.07       93.71    340.17 o 
  12   6   1       34.03      134.65    366.25 o 
  13   6   1       67.59      166.61    413.64 o 
 -14   7   1       43.11      159.56    265.68 o 
 -13   7   1      169.89      425.21    220.38 o 
 -12   7   1        1.23      -13.50    202.94 o 
 -11   7   1        4.31      -57.69    166.24 o 
 -10   7   1     1593.73     1885.28    328.36 o 
  -9   7   1        3.44      100.40    142.11 o 
  -8   7   1       27.77      129.96    121.94 o 
  -7   7   1       17.29       93.97     90.22 o 
  -6   7   1    10334.40     9346.12    315.82 o 
  -5   7   1     2545.14     2528.17    163.88 o 
  -4   7   1    10280.28     9740.48    291.01 o 
  -3   7   1     3917.34     4183.08    183.53 o 
  -2   7   1     2969.25     3287.60    183.12 o 
  -1   7   1    10879.61     9346.20    312.42 o 
   0   7   1    22982.88    25045.77    568.89 o 
   1   7   1      320.23      241.81     66.90 o 
   2   7   1    50881.07    52048.41   1064.24 o 
   3   7   1     3122.34     3305.31    177.36 o 
   4   7   1    18792.24    18079.82    469.63 o 
   5   7   1        3.27      114.63     91.33 o 
   6   7   1      113.86        8.03    128.54 o 
   7   7   1      442.16      336.25    199.84 o 
   8   7   1     2257.02     1772.96    529.27 o 
   9   7   1      292.36      477.20    674.07 o 
  10   7   1     1212.18     1257.24    415.61 o 
  11   7   1      100.05       11.88    358.59 o 
  12   7   1      104.72       94.64    376.31 o 
 -14   8   1      209.46      286.82    176.67 o 
 -13   8   1        5.44       39.27    219.86 o 
 -12   8   1       29.04      337.19    238.48 o 
 -11   8   1       19.47      472.08    220.00 o 
 -10   8   1     1510.43     1812.37    370.71 o 
  -9   8   1      736.71      496.74    213.35 o 
  -8   8   1      832.60     1140.76    190.40 o 
  -7   8   1     1033.75     1387.00    199.75 o 
  -6   8   1     2166.34     1813.25    220.50 o 
  -5   8   1       17.06      -29.88     72.30 o 
  -4   8   1    19146.41    17265.62    550.00 o 
  -3   8   1        4.40       -2.51     64.90 o 
  -2   8   1    10047.10    10499.45    303.14 o 
  -1   8   1     5305.40     5618.77    207.91 o 
   0   8   1     2389.27     2534.37    152.42 o 
   1   8   1      277.73      356.05     78.08 o 
   2   8   1     3868.27     4446.69    324.75 o 
   3   8   1        5.03       -8.02     62.47 o 
   4   8   1    15821.02    14879.18    736.90 o 
   5   8   1       38.54      -30.07    117.91 o 
   6   8   1      297.38      337.26    153.84 o 
   7   8   1      339.38      509.93    243.03 o 
   8   8   1      520.57     1279.50    347.92 o 
   9   8   1       49.15      221.22    652.78 o 
  10   8   1       13.73     -171.48    320.93 o 
  11   8   1       10.05     -151.55    331.84 o 
  12   8   1      100.73      429.04    368.89 o 
 -14   9   1       42.51      527.16    328.49 o 
 -13   9   1      497.91     1025.87    361.87 o 
 -12   9   1      175.02      448.68    231.44 o 
 -11   9   1       32.10        2.72    331.65 o 
 -10   9   1      336.20      428.76    320.61 o 
  -9   9   1     1307.71     1036.56    269.05 o 
  -8   9   1      348.84      235.03    138.78 o 
  -7   9   1     2829.02     3244.44    365.08 o 
  -6   9   1     1409.90     1533.62    197.42 o 
  -5   9   1     2985.28     3489.21    270.74 o 
  -4   9   1       52.49       32.89     71.54 o 
  -3   9   1     3381.16     3845.19    222.46 o 
  -2   9   1     7325.24     7382.63    255.07 o 
  -1   9   1     2781.94     2631.39    161.64 o 
   0   9   1      634.50      734.92    101.29 o 
   1   9   1      719.42      624.34     99.08 o 
   2   9   1     7373.07     6805.03    309.90 o 
   3   9   1      590.79      635.37    159.34 o 
   4   9   1      731.81      648.01    161.60 o 
   5   9   1      180.88      156.98    140.11 o 
   6   9   1     3295.05     3095.53    299.52 o 
   7   9   1      122.08      179.86    225.87 o 
   8   9   1      351.20      440.66    356.35 o 
   9   9   1       27.64       62.78    266.96 o 
  10   9   1      117.28       -2.59    287.76 o 
  11   9   1        1.61      -76.62    349.04 o 
 -13  10   1      143.22       27.40    172.75 o 
 -12  10   1      246.97      531.91    302.54 o 
 -11  10   1      417.95      685.25    289.12 o 
 -10  10   1       72.97      170.66    208.15 o 
  -9  10   1      357.09      106.25    189.55 o 
  -8  10   1     1590.61     1410.35    212.50 o 
  -7  10   1      641.60      627.11    163.41 o 
  -6  10   1      885.76      829.61    163.12 o 
  -5  10   1      913.26      870.04    236.17 o 
  -4  10   1     8239.29     7870.07    360.35 o 
  -3  10   1      675.63      779.40    117.81 o 
  -2  10   1       72.46       45.96     79.88 o 
  -1  10   1        1.81      -33.36     65.57 o 
   0  10   1      131.25      146.01     78.16 o 
   1  10   1       26.62       97.59     71.65 o 
   2  10   1    12434.29    10729.47    449.04 o 
   3  10   1     2505.40     2443.43    260.76 o 
   4  10   1     1032.13      666.66    164.77 o 
   5  10   1      884.56      684.18    275.98 o 
   6  10   1     3655.27     3897.27    464.42 o 
   7  10   1      403.92      550.84    267.93 o 
   8  10   1     1010.31     1244.49    357.77 o 
   9  10   1      412.15      620.55    322.03 o 
  10  10   1      437.54      442.48    295.82 o 
  11  10   1      212.99      710.86    259.99 o 
 -13  11   1        0.80       68.35    238.66 o 
 -12  11   1     1083.58     1427.19    376.52 o 
 -11  11   1       28.74      567.47    541.88 o 
 -10  11   1     1477.27     1474.85    466.46 o 
  -9  11   1      142.96      216.97    212.38 o 
  -8  11   1     1556.66     1775.50    240.98 o 
  -7  11   1       10.52        2.13    111.44 o 
  -6  11   1        0.14       -3.35    116.84 o 
  -5  11   1        5.85      -46.97    102.79 o 
  -4  11   1     3647.62     3159.45    270.86 o 
  -3  11   1      398.26      666.46    148.82 o 
  -2  11   1     1832.31     1912.30    231.23 o 
  -1  11   1       52.87      155.80     83.07 o 
   0  11   1      561.41      576.46    139.66 o 
   1  11   1      506.80      606.68    159.47 o 
   2  11   1    12203.36    10870.95    472.37 o 
   3  11   1       20.90       37.37    132.96 o 
   4  11   1     3774.61     3205.08    426.52 o 
   5  11   1       49.64      -64.95    156.29 o 
   6  11   1      612.82      737.58    205.49 o 
   7  11   1       19.19      291.14    260.23 o 
   8  11   1      239.63      304.05    259.05 o 
   9  11   1       17.66      542.31    312.49 o 
  10  11   1      156.56      492.47    307.81 o 
 -13  12   1       82.56      240.15    408.38 o 
 -12  12   1      251.16      850.72    336.29 o 
 -11  12   1        4.20      138.58    259.63 o 
 -10  12   1        6.39      139.11    577.36 o 
  -9  12   1       49.06      436.56    303.53 o 
  -8  12   1      197.73      116.66    212.71 o 
  -7  12   1       10.27       86.85    135.51 o 
  -6  12   1      361.83      216.26    174.86 o 
  -5  12   1     1204.02     1572.81    216.04 o 
  -4  12   1     4654.20     4316.00    319.61 o 
  -3  12   1     1123.44     1000.09    313.27 o 
  -2  12   1     1396.25     1369.89    149.75 o 
  -1  12   1     3361.84     2942.59    284.10 o 
   0  12   1     1376.78     1166.36    191.24 o 
   1  12   1     2845.90     2845.05    285.81 o 
   2  12   1     1380.99     1802.94    241.06 o 
   3  12   1       42.50       86.55    147.58 o 
   4  12   1     3280.88     3275.97    316.97 o 
   5  12   1       61.32      -52.53    146.30 o 
   6  12   1        4.20      280.55    176.02 o 
   7  12   1       29.97      -70.28    337.69 o 
   8  12   1        1.41      302.59    268.74 o 
   9  12   1      131.49      101.03    270.73 o 
  10  12   1       67.28     -272.92    199.77 o 
 -12  13   1        2.09      596.78    560.80 o 
 -11  13   1        1.15     -166.40    258.79 o 
 -10  13   1      273.75      219.33    408.91 o 
  -9  13   1      313.79      184.14    252.48 o 
  -8  13   1       37.53      125.29    144.54 o 
  -7  13   1      295.59      527.12    172.88 o 
  -6  13   1     4361.80     4579.89    395.91 o 
  -5  13   1      596.64      476.36    146.00 o 
  -4  13   1       83.33      276.70    141.30 o 
  -3  13   1      304.19      183.83    131.96 o 
  -2  13   1     2276.76     2452.15    256.05 o 
  -1  13   1     7783.18     7075.68    376.30 o 
   1  13   1     1728.46     1774.74    235.69 o 
   2  13   1     4806.31     4835.85    369.52 o 
   3  13   1       16.35       41.89    163.32 o 
   4  13   1      767.20      498.74    291.98 o 
   5  13   1        5.42       15.32    167.65 o 
   6  13   1        8.49       54.19    181.67 o 
   7  13   1       26.08      312.22    256.29 o 
   8  13   1        0.28     -150.88    225.37 o 
   9  13   1      107.17      591.33    269.19 o 
 -12  14   1      403.74      963.74    739.76 o 
 -11  14   1       77.27     -157.16    381.31 o 
 -10  14   1     1860.97     2181.25    416.83 o 
  -9  14   1       48.16      244.32    235.04 o 
  -8  14   1       90.30      186.34    167.06 o 
  -7  14   1      596.05     1183.37    250.30 o 
  -6  14   1     6334.62     6208.59    491.89 o 
  -5  14   1      136.51      177.90    144.27 o 
  -4  14   1     2263.46     2085.11    257.01 o 
  -3  14   1        0.64       -5.87    151.72 o 
  -2  14   1     4870.74     4488.00    452.31 o 
  -1  14   1     2560.72     2849.25    392.57 o 
   0  14   1      106.47      125.94    128.62 o 
   1  14   1      293.10      516.27    166.24 o 
   2  14   1     3867.91     4739.47    376.15 o 
   3  14   1      156.15      135.97    149.02 o 
   4  14   1      824.79      847.48    514.30 o 
   5  14   1      121.36      273.03    191.43 o 
   6  14   1      127.87     -260.48    282.77 o 
   7  14   1      248.43      990.78    328.49 o 
   8  14   1       23.24      283.52    625.97 o 
 -12  15   1       16.79      222.32    486.69 o 
 -11  15   1      134.39       56.90    315.62 o 
 -10  15   1      310.53      409.59    273.90 o 
  -9  15   1      393.69      377.65    208.30 o 
  -8  15   1       47.29     -210.96    151.90 o 
  -7  15   1      444.80      405.43    180.37 o 
  -6  15   1     1393.08     1214.00    233.91 o 
  -5  15   1      248.02      386.19    164.03 o 
  -4  15   1      560.40      964.33    306.68 o 
  -3  15   1       61.92      272.62    191.34 o 
  -2  15   1     1404.21     1398.36    493.53 o 
  -1  15   1      651.25      793.79    453.84 o 
   0  15   1      152.97     -111.25    192.93 o 
   1  15   1      209.83      416.20    188.41 o 
   3  15   1        7.46       36.41    198.18 o 
   4  15   1     2325.00     2634.86    323.18 o 
   5  15   1       84.51      283.36    205.01 o 
   6  15   1      213.78      362.08    266.60 o 
   7  15   1      368.52      336.81    274.01 o 
   8  15   1       12.93     -164.40    393.14 o 
 -11  16   1      209.89      657.03    512.71 o 
 -10  16   1       58.21      478.21    327.18 o 
  -9  16   1      141.10      251.21    178.89 o 
  -8  16   1        9.53      229.57    183.40 o 
  -7  16   1       12.45      392.36    227.64 o 
  -6  16   1      574.23      564.12    264.20 o 
  -5  16   1      325.96      249.90    178.10 o 
  -4  16   1       11.49      -89.20    175.64 o 
  -3  16   1      921.13      922.78    271.14 o 
  -2  16   1      505.38      900.63    255.50 o 
  -1  16   1      210.31     -103.08    381.31 o 
   0  16   1      177.01      248.36    252.71 o 
   1  16   1      428.23      400.05    266.90 o 
   2  16   1      760.30      650.66    433.35 o 
   3  16   1      166.09       67.35    251.00 o 
   4  16   1       78.35      460.02    200.47 o 
   5  16   1      234.88       -3.74    203.17 o 
   6  16   1      305.73      588.39    275.41 o 
   7  16   1       21.86      153.55    502.46 o 
 -10  17   1        5.48     -105.70    226.64 o 
  -9  17   1        1.26       56.85    178.75 o 
  -8  17   1      489.33      896.36    241.32 o 
  -7  17   1       10.47      -45.45    223.11 o 
  -6  17   1      887.68      889.50    246.19 o 
  -5  17   1        0.31      342.67    207.28 o 
  -4  17   1        7.13       39.70    214.99 o 
  -3  17   1     1285.71     1267.19    307.70 o 
  -2  17   1     1823.39     1729.51    341.01 o 
  -1  17   1        2.56       84.26    225.32 o 
   0  17   1      201.56       29.28    232.57 o 
   1  17   1        9.38      312.10    231.60 o 
   2  17   1     1211.81     2140.62    374.19 o 
   3  17   1      203.60      532.45    282.70 o 
   4  17   1      100.41      257.51    199.98 o 
   5  17   1      361.72      599.89    287.36 o 
   6  17   1      345.52      381.77    229.45 o 
 -10  18   1       20.11     -179.75    453.06 o 
  -9  18   1       14.33      222.70    357.74 o 
  -8  18   1      212.12      624.22    243.30 o 
  -7  18   1      253.97     1013.09    474.61 o 
  -6  18   1        1.23      -80.07    232.05 o 
  -5  18   1      152.00      185.76    219.57 o 
  -4  18   1       34.39      262.10    282.50 o 
  -3  18   1     1451.71     1633.81    345.59 o 
  -2  18   1      220.41      499.08    327.97 o 
  -1  18   1       23.02      297.56    213.27 o 
   0  18   1       30.15      514.83    547.66 o 
   1  18   1       69.16      307.84    218.60 o 
   2  18   1      520.56      605.65    269.12 o 
   3  18   1       28.44      -40.56    611.26 o 
   4  18   1      102.57      532.25    492.74 o 
   5  18   1      353.55      530.96    632.28 o 
  -9  19   1       16.84       65.70    257.54 o 
  -8  19   1       32.07     1302.22    897.44 o 
  -7  19   1      225.98      952.67    765.26 o 
  -6  19   1       13.26      441.44    447.80 o 
  -5  19   1       20.22      462.39    275.15 o 
  -4  19   1      326.34      598.56    271.10 o 
  -3  19   1      638.91     1311.19    350.04 o 
  -2  19   1      873.30     1415.90    427.83 o 
  -1  19   1        0.44      656.30    389.99 o 
   0  19   1     1046.11      903.44    297.59 o 
   1  19   1      132.07      613.76    394.98 o 
   2  19   1      588.25     1119.83    311.66 o 
   3  19   1       35.50      644.34    636.49 o 
   4  19   1      511.26      556.07    507.72 o 
  -7  20   1       25.25       26.80    332.17 o 
  -6  20   1      459.85      325.07    191.42 o 
  -5  20   1      108.88      602.61    224.61 o 
  -4  20   1      270.10      765.47    218.36 o 
  -2  20   1      512.97      797.16    257.40 o 
  -1  20   1      101.94      442.57    482.49 o 
   0  20   1      301.28      838.45    406.28 o 
   1  20   1       89.40     -396.29    424.15 o 
   2  20   1      489.61      517.18    470.40 o 
   1 -21   2      547.87     1256.17    868.27 o 
   2 -21   2       28.40      239.87    378.42 o 
   3 -21   2        9.93      265.09    226.00 o 
   4 -21   2       33.62      -68.28    229.42 o 
   5 -21   2       18.66      284.87    242.30 o 
  -3 -20   2      104.91      316.93    447.80 o 
  -2 -20   2      223.09      615.87    422.84 o 
  -1 -20   2      506.77      627.50    384.47 o 
   0 -20   2      257.83      892.70    478.28 o 
   1 -20   2      117.46      420.15    355.30 o 
   2 -20   2        8.34      575.09    252.54 o 
   3 -20   2        2.46      346.85    221.83 o 
   4 -20   2      544.85      710.15    325.08 o 
   5 -20   2       87.18      320.97    240.51 o 
   6 -20   2        0.48      252.28    203.81 o 
   7 -20   2       67.45      247.94    179.78 o 
  -4 -19   2        1.41       77.67    602.32 o 
  -3 -19   2        2.24      444.32    213.87 o 
  -2 -19   2      205.78      314.42    250.36 o 
  -1 -19   2      851.54     1338.35    328.55 o 
   0 -19   2       97.52      633.63    293.43 o 
   1 -19   2       48.13      141.78    399.97 o 
   2 -19   2        2.23      256.02    199.58 o 
   3 -19   2       18.58      328.37    364.76 o 
   4 -19   2     1225.11     1687.15    438.60 o 
   5 -19   2      347.32      365.81    302.74 o 
   6 -19   2       28.48       14.73    215.92 o 
   7 -19   2      312.22      -60.11    392.35 o 
   8 -19   2     1276.57     2113.39    317.70 o 
  -5 -18   2       68.03       40.77    253.53 o 
  -4 -18   2      428.98      782.88    483.57 o 
  -3 -18   2      584.62     1351.81   1000.72 o 
  -2 -18   2      219.95      712.18    286.87 o 
  -1 -18   2     1483.67     1781.43    599.17 o 
   0 -18   2     1335.85     1462.62    336.00 o 
   1 -18   2       76.45      116.74    237.53 o 
   2 -18   2      747.96     1068.33    277.77 o 
   3 -18   2       38.53      380.74    201.56 o 
   4 -18   2     1106.83     1480.90    307.67 o 
   5 -18   2       66.73      309.59    225.36 o 
   6 -18   2      249.32      719.54    258.89 o 
   7 -18   2      230.82      503.62    226.30 o 
   8 -18   2       89.99      451.95    213.85 o 
   9 -18   2       23.24      131.40    275.93 o 
  10 -18   2        4.68      -44.15    471.98 o 
  -7 -17   2       29.03      722.68    296.96 o 
  -6 -17   2       53.82      590.90    244.82 o 
  -5 -17   2       19.99      324.53    230.53 o 
  -4 -17   2      198.60      301.57    290.97 o 
  -3 -17   2      514.74      613.21    212.44 o 
  -2 -17   2      116.78      375.03    323.26 o 
  -1 -17   2      507.47      130.62    231.41 o 
   0 -17   2       54.11      -44.49    226.14 o 
   1 -17   2       24.28      -99.12    179.83 o 
   2 -17   2      542.21      817.47    264.63 o 
   3 -17   2       24.34      195.44    179.00 o 
   4 -17   2      841.85      718.22    243.03 o 
   5 -17   2      172.07      524.04    496.42 o 
   6 -17   2      744.55      733.70    246.13 o 
   7 -17   2       17.60       75.76    393.93 o 
   8 -17   2      107.70      128.62    202.48 o 
   9 -17   2        4.16     -226.87    211.99 o 
  10 -17   2      525.45     1419.50    716.11 o 
  -7 -16   2       47.82      633.24    258.59 o 
  -6 -16   2        0.12       28.23    199.29 o 
  -5 -16   2      310.99      480.65    256.99 o 
  -4 -16   2     2102.24     2472.95    680.87 o 
  -3 -16   2       46.73      173.62    177.05 o 
  -2 -16   2       27.80       58.33    144.93 o 
  -1 -16   2      329.95      242.88    152.04 o 
   0 -16   2      329.17      343.23    236.31 o 
   1 -16   2     1902.42     2086.71    366.07 o 
   2 -16   2       17.88      112.22    177.73 o 
   3 -16   2      235.49      292.65    208.92 o 
   4 -16   2      691.32      673.62    222.80 o 
   5 -16   2        0.24      217.67    175.60 o 
   6 -16   2     1175.63     1331.11    277.39 o 
   7 -16   2       30.60      226.11    247.12 o 
   8 -16   2       48.40      -26.47    201.97 o 
   9 -16   2      140.10      249.29    278.82 o 
  10 -16   2      570.75      824.70    326.81 o 
  11 -16   2        3.53     -101.80    203.37 o 
  -8 -15   2      302.12      953.28    386.04 o 
  -7 -15   2      390.93      507.20    461.47 o 
  -6 -15   2       75.82      -90.71    191.47 o 
  -5 -15   2      143.17      427.19    228.71 o 
  -4 -15   2     1051.60      995.26    240.32 o 
  -3 -15   2      616.32      450.15    198.31 o 
  -2 -15   2       27.75      329.99    159.60 o 
  -1 -15   2      468.54      504.43    236.03 o 
   0 -15   2     7953.31     8153.10    450.55 o 
   1 -15   2     1583.00     1267.22    270.98 o 
   2 -15   2     2271.04     2109.88    329.67 o 
   3 -15   2      189.14      354.35    196.04 o 
   4 -15   2     2353.31     2309.10    325.71 o 
   5 -15   2     1099.99     1062.37    208.23 o 
   6 -15   2       97.55      159.98    245.12 o 
   7 -15   2       16.06      115.70    197.20 o 
   8 -15   2      175.73      269.70    182.22 o 
   9 -15   2      476.44      196.49    270.91 o 
  10 -15   2        0.68       48.28    261.66 o 
  11 -15   2      133.98      441.55    274.67 o 
  12 -15   2       31.83     -285.92    415.21 o 
  -8 -14   2       89.79      732.70    387.88 o 
  -7 -14   2      195.42     -101.17    250.27 o 
  -6 -14   2      201.48      561.10    212.68 o 
  -5 -14   2      111.84      124.92    193.25 o 
  -4 -14   2        9.91      127.80    200.46 o 
  -3 -14   2        3.22       40.54    199.84 o 
  -2 -14   2      380.62      625.25    181.80 o 
  -1 -14   2      500.07      496.28    158.88 o 
   0 -14   2     1815.20     1611.03    306.52 o 
   1 -14   2     1299.31     1049.39    278.32 o 
   2 -14   2     2121.67     1929.25    432.30 o 
   3 -14   2       43.98      399.44    177.48 o 
   4 -14   2      123.65      109.57    125.88 o 
   5 -14   2      332.43      308.39    163.84 o 
   6 -14   2     1415.23     1337.57    221.28 o 
   7 -14   2     1318.76      924.42    203.02 o 
   8 -14   2      116.49       90.01    147.10 o 
   9 -14   2      166.49      142.71    236.84 o 
  10 -14   2       76.65      -30.69    273.31 o 
  11 -14   2      379.76      835.64    575.52 o 
  12 -14   2       31.67      437.39    261.82 o 
  -9 -13   2       78.10       20.81    228.78 o 
  -8 -13   2        0.23      -19.57    278.56 o 
  -7 -13   2       70.81      391.95    264.21 o 
  -6 -13   2     1384.80     1223.15    328.44 o 
  -5 -13   2      812.72     1091.49    236.94 o 
  -4 -13   2       11.42     -155.48    168.83 o 
  -3 -13   2       27.00       68.31    155.53 o 
  -2 -13   2     2644.10     2565.66    291.44 o 
  -1 -13   2     9337.20     9041.28    421.19 o 
   0 -13   2     1470.81     2069.77    342.53 o 
   1 -13   2      768.43      508.10    153.32 o 
   2 -13   2     6276.41     5896.76    412.85 o 
   3 -13   2      928.60      685.49    158.59 o 
   4 -13   2     1199.43      868.37    177.97 o 
   5 -13   2     3098.83     4205.21    423.80 o 
   6 -13   2     6058.35     6092.03    409.86 o 
   7 -13   2      132.42      198.73    137.76 o 
   8 -13   2     1000.72      840.30    180.40 o 
   9 -13   2      353.58      430.28    229.66 o 
  10 -13   2       22.38     -167.14    204.74 o 
  11 -13   2       34.77     -200.69    212.45 o 
 -10 -12   2        3.57      161.59    220.00 o 
  -9 -12   2       31.96      271.88    278.98 o 
  -8 -12   2      101.70      543.89    425.73 o 
  -7 -12   2       62.36      275.42    254.20 o 
  -6 -12   2     3644.11     3599.03    351.04 o 
  -5 -12   2      225.76      462.53    184.89 o 
  -4 -12   2     1778.19     1470.68    245.27 o 
  -3 -12   2       48.43      241.19    155.22 o 
  -2 -12   2     1845.62     2273.56    257.57 o 
  -1 -12   2     5552.15     4804.88    399.39 o 
   0 -12   2     1903.80     1606.14    211.95 o 
   1 -12   2      155.10       59.93    111.40 o 
   2 -12   2    13018.78    12879.07    410.68 o 
   3 -12   2        1.73       38.57     96.72 o 
   4 -12   2     5593.23     5944.63    363.23 o 
   5 -12   2     2936.60     3277.12    297.59 o 
   6 -12   2      138.52     -127.57    112.89 o 
   7 -12   2       10.74       69.86    124.48 o 
   8 -12   2     2580.88     2454.61    268.83 o 
   9 -12   2        0.14     -187.97    191.58 o 
  10 -12   2      539.99      329.64    254.24 o 
  11 -12   2       58.38      265.93    279.76 o 
  12 -12   2       67.10      611.18    279.19 o 
  13 -12   2       30.39      -75.81    212.71 o 
 -11 -11   2      169.72      105.70    295.64 o 
 -10 -11   2       18.43      299.34    250.08 o 
  -9 -11   2       35.76       99.39    653.31 o 
  -8 -11   2      220.78      393.94    269.08 o 
  -7 -11   2       14.94      -49.34    161.72 o 
  -6 -11   2        5.15     -150.35    133.36 o 
  -5 -11   2      166.75      150.16    146.55 o 
  -4 -11   2       27.12      107.67    152.32 o 
  -3 -11   2      929.61     1198.56    199.39 o 
  -2 -11   2        2.08      -59.77    123.69 o 
  -1 -11   2     3649.60     3503.04    435.07 o 
   0 -11   2     1617.76     2043.05    214.83 o 
   1 -11   2      674.40      724.15    118.97 o 
   2 -11   2     2086.45     2195.52    177.95 o 
   3 -11   2       11.58      143.94     88.27 o 
   4 -11   2    10543.59     9333.36    380.53 o 
   5 -11   2      265.53       57.27    106.53 o 
   6 -11   2     3409.90     3451.78    348.01 o 
   7 -11   2      995.48      863.47    191.91 o 
   8 -11   2      983.83      875.72    175.20 o 
   9 -11   2       47.41      271.57    202.93 o 
  10 -11   2      303.81       13.83    226.29 o 
  11 -11   2       72.34      191.60    247.80 o 
  12 -11   2        3.36     -149.37    251.58 o 
  13 -11   2      124.51      537.77    244.16 o 
 -11 -10   2       46.84      216.01    270.48 o 
 -10 -10   2        8.16      115.07    243.31 o 
  -9 -10   2       54.22      320.08    486.69 o 
  -8 -10   2       46.05      212.04    278.04 o 
  -7 -10   2      211.08      398.16    178.06 o 
  -6 -10   2      150.28      236.18    155.94 o 
  -5 -10   2      161.87      199.43    144.55 o 
  -4 -10   2      725.29      743.31    227.60 o 
  -3 -10   2     1802.58     1387.55    202.61 o 
  -2 -10   2      366.16      396.67    142.29 o 
  -1 -10   2     1412.27     1389.39    228.38 o 
   0 -10   2     1771.90     2078.38    157.68 o 
   1 -10   2      125.85      135.12     87.11 o 
   2 -10   2    14542.92    14422.06    415.13 o 
   3 -10   2      930.30     1047.50    136.50 o 
   4 -10   2     4682.77     4207.50    319.56 o 
   5 -10   2      567.21      500.00    114.03 o 
   6 -10   2     8065.94     7601.78    389.00 o 
   7 -10   2      318.63      164.60    207.60 o 
   8 -10   2      691.00      590.77    330.59 o 
   9 -10   2        2.53     -218.74    150.09 o 
  10 -10   2     4731.52     4815.09    551.15 o 
  11 -10   2      622.02      983.84    312.17 o 
  12 -10   2      335.03      319.13    274.98 o 
  13 -10   2       43.18      241.21    269.22 o 
 -12  -9   2      146.25     -300.68    200.45 o 
 -11  -9   2        0.52      -57.97    276.03 o 
 -10  -9   2     1242.26     1564.47    407.86 o 
  -9  -9   2      177.33     -207.87    286.71 o 
  -8  -9   2       22.00     -256.94    186.06 o 
  -7  -9   2      143.58       48.57    146.00 o 
  -6  -9   2        3.60      335.90    147.27 o 
  -5  -9   2      172.43      114.97    155.63 o 
  -4  -9   2     5836.31     5874.72    546.99 o 
  -3  -9   2     1360.43     1442.10    207.11 o 
  -2  -9   2      351.96      427.59    144.12 o 
  -1  -9   2     1058.13     1324.86    196.07 o 
   0  -9   2     1503.12     1794.70    139.97 o 
   1  -9   2        6.28       69.93     75.95 o 
   2  -9   2     8961.57     9405.52    303.91 o 
   3  -9   2     3523.41     3816.13    211.36 o 
   4  -9   2       23.84       26.48     86.61 o 
   5  -9   2      609.22      809.59    128.73 o 
   6  -9   2    13174.19    12525.29    396.87 o 
   7  -9   2      358.89      457.41    159.47 o 
   8  -9   2     1506.36     1135.33    253.38 o 
   9  -9   2       79.07      144.59    171.24 o 
  10  -9   2     1023.25     1656.14    415.74 o 
  11  -9   2      108.61     -178.31    326.13 o 
  12  -9   2     1216.27     1828.10    346.48 o 
  13  -9   2       10.76      198.53    205.24 o 
  14  -9   2      263.01      423.62    266.47 o 
 -12  -8   2        8.13      182.45    257.75 o 
 -11  -8   2      259.70       37.94    259.33 o 
 -10  -8   2     1032.92     1790.98    372.62 o 
  -9  -8   2      626.51      937.90    292.92 o 
  -8  -8   2     2159.37     2395.30    376.74 o 
  -7  -8   2      690.67      768.94    178.24 o 
  -6  -8   2      126.71      -11.58    205.28 o 
  -5  -8   2     1532.96     1362.06    188.27 o 
  -4  -8   2     2826.14     2495.18    243.09 o 
  -3  -8   2       56.25      297.87    127.35 o 
  -2  -8   2     1857.59     2041.85    214.70 o 
  -1  -8   2     1356.47     1375.08    170.64 o 
   0  -8   2      780.51     1025.42    105.40 o 
   1  -8   2     2564.48     2445.07    150.97 o 
   2  -8   2    11223.80    11000.80    320.48 o 
   3  -8   2      359.01      324.38     88.68 o 
   4  -8   2    12749.80    12369.40    363.05 o 
   5  -8   2     5920.58     6000.39    279.78 o 
   6  -8   2     4805.09     5143.69    346.46 o 
   7  -8   2      958.39      794.09    136.19 o 
   8  -8   2      126.84       14.67    120.08 o 
   9  -8   2      596.20      579.29    212.50 o 
  10  -8   2        7.08       86.29    184.66 o 
  11  -8   2       68.37      173.26    188.48 o 
  12  -8   2        5.42      343.31    195.83 o 
  13  -8   2      174.94      834.18    260.72 o 
  14  -8   2       21.18      282.01    236.51 o 
 -13  -7   2        0.31       69.90    407.86 o 
 -12  -7   2       68.22      -71.44    378.95 o 
 -11  -7   2       16.47     -156.33    237.38 o 
 -10  -7   2      232.69      360.19    254.91 o 
  -9  -7   2       23.95       18.77    211.28 o 
  -8  -7   2      325.31      161.62    217.09 o 
  -7  -7   2      251.18      246.12    177.98 o 
  -6  -7   2       42.29      177.66    124.45 o 
  -5  -7   2       65.97      257.27    124.69 o 
  -4  -7   2     1401.93     1496.28    116.33 o 
  -3  -7   2      456.20      500.59    177.82 o 
  -2  -7   2      489.19      462.74    126.68 o 
  -1  -7   2     2522.22     2891.55    468.59 o 
   0  -7   2       20.79       41.25     64.26 o 
   1  -7   2     1190.29     1308.85    111.72 o 
   2  -7   2    48661.78    52761.40   1067.85 o 
   3  -7   2      716.78      703.14    101.09 o 
   4  -7   2    12488.03    11379.12    375.18 o 
   5  -7   2     2792.72     3103.87    187.31 o 
   6  -7   2      578.87      818.45    127.78 o 
   7  -7   2      382.78      483.87    110.97 o 
   8  -7   2     1044.32      997.97    189.22 o 
   9  -7   2      447.48      726.22    357.99 o 
  10  -7   2       38.37      187.11    162.08 o 
  11  -7   2      190.10      449.60    208.34 o 
  12  -7   2     1230.38     1235.02    291.60 o 
  13  -7   2       46.49      146.21    204.14 o 
  14  -7   2      173.67      272.98    177.22 o 
 -13  -6   2       59.33      -97.29    220.43 o 
 -12  -6   2      122.19      784.21    623.87 o 
 -11  -6   2      534.39      548.39    668.02 o 
 -10  -6   2     2263.86     2475.29    516.39 o 
  -9  -6   2        8.27      394.12    325.86 o 
  -8  -6   2     1868.17     2814.35    383.32 o 
  -7  -6   2      320.25      420.41    148.11 o 
  -6  -6   2    18121.23    17655.85    484.70 o 
  -5  -6   2       88.09       87.14     70.43 o 
  -4  -6   2     4144.03     4073.93    182.09 o 
  -3  -6   2     1650.25     1943.79    183.23 o 
  -2  -6   2    29998.24    31491.01    805.98 o 
  -1  -6   2     1238.03     1209.22    144.53 o 
   0  -6   2     1196.22     1028.46    102.03 o 
   1  -6   2      156.60      118.88     60.06 o 
   2  -6   2    62044.78    65122.65   1275.59 o 
   3  -6   2      673.83      801.20     97.29 o 
   5  -6   2      301.43      394.16     95.74 o 
   6  -6   2     3160.11     3542.28    212.44 o 
   7  -6   2        8.21       88.72     86.54 o 
   8  -6   2       13.01      -48.87    110.92 o 
   9  -6   2        7.90       -8.82    128.09 o 
  10  -6   2      434.04      367.09    145.81 o 
  11  -6   2      171.51      107.26    200.51 o 
  12  -6   2      297.95       13.25    208.18 o 
  13  -6   2       16.49       38.15    189.17 o 
  14  -6   2      183.18     -199.99    259.90 o 
 -13  -5   2       26.02      561.04    335.85 o 
 -12  -5   2       62.66      115.95    414.43 o 
 -11  -5   2       18.74      171.38    246.45 o 
 -10  -5   2     1528.46     2136.36    380.85 o 
  -9  -5   2       99.83       97.83    185.12 o 
  -8  -5   2        9.28      145.60    175.02 o 
  -7  -5   2      233.64      412.02    108.70 o 
  -6  -5   2    22246.71    20800.65    779.18 o 
  -5  -5   2      123.87      154.15     75.43 o 
  -4  -5   2     8871.16     7555.43    242.56 o 
  -3  -5   2     1136.72     1268.04     89.87 o 
  -2  -5   2    34841.75    37424.35    907.13 o 
  -1  -5   2     2538.38     2572.92    174.62 o 
   0  -5   2     1206.72      985.39     80.14 o 
   1  -5   2       66.74       -5.40     47.12 o 
   2  -5   2    97991.49   106433.45   1996.15 o 
   3  -5   2      882.51      886.33     95.03 o 
   4  -5   2     6768.30     6548.88    219.79 o 
   5  -5   2      868.89      845.33    104.65 o 
   6  -5   2     2286.58     2862.37    174.99 o 
   7  -5   2      701.07      817.83    113.90 o 
   8  -5   2       59.28       31.16    111.70 o 
   9  -5   2      614.26      560.58    158.44 o 
  10  -5   2       66.15      194.41    132.95 o 
  11  -5   2      829.64      619.45    190.54 o 
  12  -5   2       45.93     -223.90    149.27 o 
  13  -5   2      166.72      360.84    319.82 o 
  14  -5   2      103.82     -135.52    210.24 o 
 -14  -4   2       12.64      -73.06    343.73 o 
 -13  -4   2       63.55      -89.19    237.73 o 
 -12  -4   2        0.59     -159.82    223.54 o 
 -11  -4   2      160.40      671.85    280.40 o 
 -10  -4   2      136.47      332.66    322.19 o 
  -9  -4   2      205.49       90.86    128.01 o 
  -8  -4   2     1413.10     1303.03    197.09 o 
  -7  -4   2      913.80      844.98    133.69 o 
  -6  -4   2     5648.85     5271.67    241.30 o 
  -5  -4   2      521.04      554.52     97.39 o 
  -4  -4   2     2106.59     1836.89    176.30 o 
  -2  -4   2     3863.90     3767.42    127.93 o 
   0  -4   2   102189.04   119503.57   2205.16 o 
   1  -4   2      907.49      818.47    101.12 o 
   5  -4   2       32.38       17.36     61.07 o 
   6  -4   2     2788.85     3083.88    165.14 o 
   7  -4   2       89.15       94.23    119.07 o 
   8  -4   2     1343.53     1644.07    215.26 o 
   9  -4   2      280.64      446.81    140.67 o 
  10  -4   2      107.29      245.08    141.30 o 
  11  -4   2      581.23      570.17    205.17 o 
  12  -4   2       47.07       28.95    148.75 o 
  13  -4   2      300.22      469.87    214.88 o 
  14  -4   2       11.66      508.68    208.64 o 
 -14  -3   2       50.88      116.15    480.39 o 
 -13  -3   2       87.62      432.08    251.26 o 
 -12  -3   2       50.27      213.07    233.75 o 
 -11  -3   2      491.96      632.61    256.40 o 
 -10  -3   2      211.50      182.91    129.53 o 
  -9  -3   2      597.43      599.18    173.74 o 
  -8  -3   2     2586.83     2460.15    251.43 o 
  -7  -3   2     1191.86     1095.28    203.08 o 
  -6  -3   2       92.35       10.78     80.82 o 
  -5  -3   2      165.08      172.85     73.20 o 
  -4  -3   2    17822.97    17277.90    423.32 o 
  -3  -3   2     1819.02     2244.74    118.98 o 
   0  -3   2    49613.46    57337.14   1079.93 o 
   1  -3   2     1137.24     1047.06     82.61 o 
   2  -3   2      149.29      231.81     49.45 o 
   3  -3   2    10683.02    10208.58    265.21 o 
   4  -3   2    15323.42    14905.40    364.90 o 
   5  -3   2      846.25     1016.98     93.32 o 
   6  -3   2    49663.82    49205.67   1018.09 o 
   7  -3   2      107.05      160.84    122.22 o 
   8  -3   2     2495.64     2327.39    247.31 o 
   9  -3   2       26.18       15.48    109.02 o 
  10  -3   2     3311.00     3668.21    338.23 o 
  11  -3   2       12.08      150.26    145.04 o 
  12  -3   2      178.34      223.30    169.39 o 
  13  -3   2       33.33      129.19    172.80 o 
  14  -3   2      641.30      496.47    315.62 o 
 -14  -2   2      242.30      131.31    174.82 o 
 -13  -2   2        6.75      639.54    597.33 o 
 -12  -2   2      203.07       32.41    223.62 o 
 -11  -2   2        0.10      171.22    153.57 o 
 -10  -2   2     2326.44     2524.48    303.92 o 
  -9  -2   2       80.89       83.41    130.22 o 
  -8  -2   2       55.49       72.18    127.66 o 
  -7  -2   2      144.77      324.98    113.49 o 
  -6  -2   2     1790.06     1745.72    175.92 o 
  -5  -2   2      242.26      229.39     78.89 o 
  -4  -2   2     4760.23     4813.31    185.95 o 
  -3  -2   2        1.13        6.12     49.87 o 
  -2  -2   2    42760.88    51620.37    991.51 o 
   0  -2   2    17569.79    16424.32    334.00 o 
   1  -2   2      351.87      407.84     45.57 o 
   2  -2   2   182802.02   199440.72   3618.84 o 
   5  -2   2      100.59      138.01     49.99 o 
   6  -2   2    22832.02    22095.12    749.38 o 
   7  -2   2      125.36      108.17    116.26 o 
   8  -2   2     5509.91     5459.88    361.98 o 
   9  -2   2      143.43      117.59    109.26 o 
  10  -2   2     3243.67     3072.20    313.14 o 
  11  -2   2       13.21       22.25    139.77 o 
  12  -2   2      280.54      426.33    195.95 o 
  13  -2   2      403.58      558.14    427.88 o 
  14  -2   2       44.17      125.72    170.80 o 
 -14  -1   2       65.82      248.08    437.81 o 
 -13  -1   2       91.80       86.53    329.93 o 
 -12  -1   2      229.28      -52.85    153.56 o 
 -11  -1   2      697.89      466.24    186.57 o 
 -10  -1   2     1046.95     1079.71    231.69 o 
  -9  -1   2     1387.77     1601.37    232.97 o 
  -8  -1   2        1.53      -78.58    129.27 o 
  -7  -1   2      259.43      293.24    108.57 o 
  -6  -1   2      972.60     1208.10    135.74 o 
  -5  -1   2      805.15      969.98    114.11 o 
  -4  -1   2      342.77      317.98     74.08 o 
  -3  -1   2     1780.33     1654.56    107.05 o 
  -2  -1   2     6904.17     6255.19    212.82 o 
  -1  -1   2       73.48       11.57     27.08 o 
   2  -1   2    11260.28    10602.56    242.80 o 
   3  -1   2      715.21      633.35     91.61 o 
   4  -1   2    23091.99    23516.10    645.00 o 
   5  -1   2      305.01      388.38    122.76 o 
   6  -1   2       74.03      140.39    106.31 o 
   7  -1   2      253.01      213.46    122.25 o 
   8  -1   2       31.64       89.50    110.78 o 
   9  -1   2       73.06      -13.38    101.48 o 
  10  -1   2     1538.48     1547.62    245.61 o 
  11  -1   2       88.27      184.56    151.26 o 
  12  -1   2       97.74     -191.48    127.66 o 
  13  -1   2       29.29       29.52    160.06 o 
  14  -1   2      111.25      394.98    181.28 o 
 -14   0   2       18.19      215.76    370.32 o 
 -13   0   2      130.16      212.31    218.68 o 
 -12   0   2       27.60       54.23    180.33 o 
 -11   0   2        2.33      -12.10    153.59 o 
 -10   0   2      395.28      366.47    163.11 o 
  -9   0   2      904.03     1124.71    195.39 o 
  -8   0   2      512.69      438.96    165.18 o 
  -7   0   2      367.04      202.06     99.96 o 
  -6   0   2     2364.93     2301.19    166.74 o 
  -5   0   2      191.70      154.86     73.52 o 
  -4   0   2      410.04      365.60     77.82 o 
  -3   0   2      906.92      960.05    102.49 o 
  -2   0   2    17179.37    18408.30    389.08 o 
   2   0   2    36362.33    38305.09    891.25 o 
   3   0   2     1908.67     2184.59    159.12 o 
   4   0   2    28248.01    26167.79    701.39 o 
   5   0   2     1650.11     1583.20    167.20 o 
   6   0   2      358.41      449.41    123.11 o 
   7   0   2     1307.52     1179.04    187.52 o 
   8   0   2     9297.51     8908.20    632.79 o 
   9   0   2       68.63      133.01    117.72 o 
  10   0   2     1324.10     1606.66    237.05 o 
  11   0   2       72.57       80.97    135.12 o 
  12   0   2     1579.99     1826.09    270.00 o 
  13   0   2       72.63      373.45    211.66 o 
  14   0   2       98.69      424.85    240.97 o 
 -14   1   2      188.10      177.36    259.27 o 
 -13   1   2      197.29      391.60    202.08 o 
 -12   1   2     2053.26     1747.53    586.84 o 
 -11   1   2        3.14      -40.77    172.25 o 
 -10   1   2      923.99     1083.54    214.30 o 
  -9   1   2       12.38      109.87    123.46 o 
  -8   1   2     6473.62     6073.76    461.97 o 
  -7   1   2      226.11       63.83     84.57 o 
  -6   1   2    44407.46    43719.66    934.34 o 
  -5   1   2       21.65      -59.17     59.50 o 
  -4   1   2    16394.31    17653.70    420.20 o 
  -3   1   2      909.05     1037.78     85.06 o 
  -2   1   2    13236.33    15511.94    335.39 o 
  -1   1   2       27.20        2.46     18.60 o 
   1   1   2     1247.44      997.70     69.79 o 
   2   1   2   293907.56   314352.72   5664.28 o 
   3   1   2      268.85      261.30     47.38 o 
   4   1   2    24461.41    24449.07    578.52 o 
   5   1   2        0.19       78.87     53.61 o 
   6   1   2     5510.13     6147.46    331.18 o 
   7   1   2       20.73       31.55    112.16 o 
   8   1   2     5662.57     6047.89    561.07 o 
   9   1   2      130.96       67.31    115.32 o 
  10   1   2      241.83      331.72    149.40 o 
  11   1   2       32.61      174.54    150.34 o 
  12   1   2      779.78      709.85    337.63 o 
  13   1   2        2.22      309.83    192.42 o 
  14   1   2      354.79      413.07    304.92 o 
 -14   2   2      184.72      409.93    270.14 o 
 -13   2   2        0.22      162.05    300.64 o 
 -12   2   2      966.15      688.94    219.82 o 
 -11   2   2        6.56       34.12    144.19 o 
 -10   2   2     5255.01     6058.84    425.70 o 
  -9   2   2       67.70      172.31    141.48 o 
  -8   2   2     2801.80     3164.62    286.20 o 
  -7   2   2        8.14       -3.83    103.59 o 
  -6   2   2    21430.67    19950.22    699.90 o 
  -5   2   2     1506.80     1531.24    125.86 o 
  -4   2   2     3799.02     3879.20    177.77 o 
  -3   2   2        4.58       13.88     45.48 o 
  -2   2   2     5801.03     6327.69    167.81 o 
  -1   2   2        2.62       26.43     20.67 o 
   0   2   2    25776.62    27318.01    994.67 o 
   1   2   2      130.05       33.29     51.28 o 
   2   2   2    25033.84    26537.68    542.98 o 
   3   2   2       84.26       -1.38     44.42 o 
   4   2   2      770.78     1013.26     92.04 o 
   5   2   2      171.66      220.13     68.84 o 
   6   2   2      883.30     1106.85    185.33 o 
   7   2   2      464.63      591.14    135.30 o 
   8   2   2       59.55       22.85    120.97 o 
   9   2   2      933.44      605.06    167.08 o 
  10   2   2      586.36      334.42    186.88 o 
  11   2   2      402.95      236.51    169.14 o 
  12   2   2        7.12      178.52    165.58 o 
  13   2   2       62.79      -28.20    310.90 o 
  14   2   2        2.61      218.64    407.86 o 
 -14   3   2        2.61      447.36    338.48 o 
 -13   3   2      217.18      568.90    284.88 o 
 -12   3   2      303.63      -33.03    191.42 o 
 -11   3   2       18.27      -48.07    151.01 o 
 -10   3   2        3.45       17.33    133.08 o 
  -9   3   2      169.77      342.49    148.18 o 
  -8   3   2     1134.25      968.36    192.61 o 
  -7   3   2       12.16       76.93     86.30 o 
  -6   3   2       13.70       94.78     89.06 o 
  -5   3   2      447.87      363.95     85.02 o 
  -4   3   2      685.81      639.49    100.82 o 
  -3   3   2     2617.86     2234.12    180.48 o 
  -2   3   2    25011.04    26891.49    639.05 o 
  -1   3   2     2206.54     2554.29     92.35 o 
   2   3   2      687.55      762.00     77.77 o 
   3   3   2      116.98      180.98     84.43 o 
   4   3   2     3368.89     3103.68    159.31 o 
   5   3   2        1.24      -15.81     68.41 o 
   6   3   2      307.76      498.04    102.93 o 
   7   3   2      384.28      260.56    169.38 o 
   8   3   2      438.33      381.21    162.71 o 
   9   3   2      716.75      755.36    197.36 o 
  10   3   2      554.55      702.54    195.67 o 
  11   3   2      155.29      357.06    169.60 o 
  12   3   2        2.20     -112.25    293.85 o 
  13   3   2      164.85       54.86    304.58 o 
 -14   4   2        5.01       73.82    239.40 o 
 -13   4   2      143.73       23.39    282.36 o 
 -12   4   2       33.12      166.87    241.97 o 
 -11   4   2      318.54      500.21    398.92 o 
 -10   4   2     1317.64     1395.24    247.44 o 
  -9   4   2        8.96      -95.65    118.09 o 
  -8   4   2    11937.73    10983.55    364.41 o 
  -7   4   2      741.65      915.20    131.24 o 
  -6   4   2    10753.85    10451.58    361.87 o 
  -5   4   2       17.95      -20.58     61.58 o 
  -4   4   2    34767.63    35617.88    749.04 o 
  -3   4   2     1573.63     1505.25    121.24 o 
  -2   4   2    71965.77    79961.84   1725.86 o 
   0   4   2   206978.80   207807.94   5711.48 o 
   1   4   2      936.02     1092.29     90.20 o 
   3   4   2       63.54       39.03     62.38 o 
   4   4   2    38676.70    41639.04    955.94 o 
   5   4   2     1042.46     1225.62    146.19 o 
   6   4   2     1526.73     1341.94    139.77 o 
   7   4   2       45.41        5.92    119.71 o 
   8   4   2     7531.65     6561.57    412.84 o 
   9   4   2      458.62      461.01    170.79 o 
  10   4   2        7.37      148.25    270.75 o 
  11   4   2       12.34      395.70    325.31 o 
  12   4   2       14.74      123.21    327.95 o 
  13   4   2       72.51      199.69    348.28 o 
 -14   5   2       22.84      101.84    216.08 o 
 -13   5   2        2.46      196.03    263.04 o 
 -12   5   2      712.51      358.39    260.13 o 
 -11   5   2       81.39     -178.00    251.76 o 
 -10   5   2       30.71       68.21    200.10 o 
  -9   5   2      213.87      325.78    144.78 o 
  -8   5   2     5932.42     5725.98    267.95 o 
  -6   5   2     1516.91     1554.09    140.84 o 
  -5   5   2     1554.10     1446.84    122.53 o 
  -4   5   2    52475.13    60703.21   1207.09 o 
  -3   5   2     5794.29     5489.38    231.72 o 
  -2   5   2    11584.04    11928.85    334.44 o 
  -1   5   2      178.59      239.25     73.06 o 
   0   5   2    60953.71    62107.66   1514.95 o 
   1   5   2       77.33      -19.59     63.57 o 
   2   5   2    19846.49    19191.21    529.87 o 
   3   5   2      108.83      134.20     72.18 o 
   4   5   2     1617.05     2020.93    147.58 o 
   5   5   2      519.69      637.44    112.10 o 
   6   5   2     2514.72     2129.61    244.79 o 
   7   5   2       13.68      -81.73    121.78 o 
   8   5   2     1702.29     1794.73    291.71 o 
   9   5   2      973.95      962.48    323.77 o 
  10   5   2      430.23      417.21    309.01 o 
  11   5   2       52.54        4.76    391.56 o 
  12   5   2       18.65     -286.20    315.49 o 
  13   5   2      156.38       18.31    366.86 o 
 -14   6   2      420.41      684.85    637.27 o 
 -13   6   2      330.17      782.13    308.44 o 
 -12   6   2      179.08      190.79    275.21 o 
 -11   6   2      583.28      193.19    225.64 o 
 -10   6   2        9.37      132.25    193.88 o 
  -9   6   2     1112.29     1431.38    438.08 o 
  -8   6   2      293.05      262.83    110.98 o 
  -7   6   2      764.73      579.92    121.73 o 
  -6   6   2      993.23     1226.72    130.54 o 
  -5   6   2      140.60      144.63     98.82 o 
  -4   6   2     2047.43     1974.07    118.32 o 
  -3   6   2     4479.84     4266.77    215.36 o 
  -2   6   2     6092.03     5188.61    170.39 o 
  -1   6   2      150.71      143.02     57.59 o 
   0   6   2    11514.68    11613.20    585.50 o 
   1   6   2      158.12      113.51     89.82 o 
   2   6   2     8357.29     9177.07    273.04 o 
   3   6   2      643.36      595.93    100.35 o 
   4   6   2    10749.35    10380.76    320.22 o 
   5   6   2        8.66       42.70    189.62 o 
   6   6   2      327.87      593.87    123.37 o 
   7   6   2      426.72      491.56    157.94 o 
   8   6   2      527.02      534.01    283.75 o 
   9   6   2      122.27      124.51    260.35 o 
  10   6   2        4.51       -8.80    269.49 o 
  11   6   2        4.51      235.78    365.55 o 
  12   6   2      108.82     -490.84    327.23 o 
 -14   7   2        2.84     -218.06    378.16 o 
 -13   7   2      220.73      485.88    325.46 o 
 -12   7   2      131.94      171.13    237.17 o 
 -11   7   2      239.26      484.33    254.49 o 
 -10   7   2       64.71      187.95    208.02 o 
  -9   7   2     2682.54     3329.75    430.18 o 
  -8   7   2     1933.47     1797.50    225.34 o 
  -7   7   2      326.35      270.08    132.97 o 
  -6   7   2     1333.54     1548.71    150.45 o 
  -5   7   2      555.71      726.00    101.71 o 
  -4   7   2    10589.95    12119.79    330.39 o 
  -3   7   2     1589.17     1815.92    117.24 o 
  -2   7   2     1646.53     1302.78    145.39 o 
  -1   7   2      333.05      234.77     66.34 o 
   0   7   2    13590.77    11591.64    319.00 o 
   1   7   2      995.26     1074.31    108.63 o 
   2   7   2     3442.34     3319.45    170.87 o 
   3   7   2     1153.57     1163.61    125.25 o 
   4   7   2    14778.15    13387.32    390.64 o 
   5   7   2        2.95      195.75    103.68 o 
   6   7   2     9230.65     8629.93    397.22 o 
   7   7   2      905.56     1575.35    319.22 o 
   8   7   2     2414.74     3194.22    459.10 o 
   9   7   2      571.44      488.61    323.39 o 
  10   7   2      532.02      183.21    322.81 o 
  11   7   2      178.54      412.46    388.75 o 
  12   7   2      139.53      152.15    376.63 o 
 -14   8   2      933.65     1225.01    331.98 o 
 -13   8   2       34.09      -88.79    263.84 o 
 -12   8   2      760.20      461.67    286.30 o 
 -11   8   2      177.00       91.26    225.42 o 
 -10   8   2       68.47      375.68    237.84 o 
  -9   8   2      256.96      642.24    283.77 o 
  -8   8   2     1554.56     1555.53    324.12 o 
  -7   8   2        1.05     -156.88    120.06 o 
  -6   8   2     1242.49     1237.07    189.31 o 
  -5   8   2     1706.67     1972.78    133.92 o 
  -4   8   2     4018.86     3672.89    227.94 o 
  -3   8   2     1342.40     1640.02    124.36 o 
  -2   8   2    31773.78    33365.32   1299.66 o 
  -1   8   2      651.19      750.44    131.17 o 
   0   8   2     3853.54     3343.62    173.85 o 
   1   8   2      806.14      784.92    163.18 o 
   2   8   2     1886.58     2055.74    145.29 o 
   3   8   2     4069.49     3832.95    197.93 o 
   4   8   2     3038.27     3191.59    238.37 o 
   5   8   2      247.91      169.47    127.43 o 
   6   8   2     1664.50     1836.53    230.23 o 
   7   8   2      122.48      499.79    255.53 o 
   8   8   2     1285.45     1352.19    495.63 o 
   9   8   2        1.09      396.89    294.24 o 
  10   8   2       16.51     -330.26    304.52 o 
  11   8   2       14.47      -64.02    339.42 o 
  12   8   2      289.64      279.83    332.93 o 
 -14   9   2       40.08      457.58    236.32 o 
 -13   9   2       20.89      -50.25    274.67 o 
 -12   9   2     1148.15      591.79    306.38 o 
 -11   9   2       48.40       97.60    339.79 o 
 -10   9   2       12.61      -46.20    247.57 o 
  -9   9   2      360.99      271.02    275.05 o 
  -8   9   2     1396.09     1297.85    221.92 o 
  -7   9   2       55.65       14.74    129.28 o 
  -6   9   2     1561.09     1208.27    289.25 o 
  -5   9   2      364.75      339.08    135.35 o 
  -4   9   2     8350.93     8301.41    270.32 o 
  -3   9   2     1143.41     1388.31    150.35 o 
  -2   9   2       42.69       41.55     89.47 o 
  -1   9   2      126.94      195.10     97.21 o 
   0   9   2     3753.59     3138.41    177.36 o 
   1   9   2      653.86      638.54    103.74 o 
   2   9   2    10779.03    10615.23    332.18 o 
   3   9   2      489.11      561.70    156.13 o 
   4   9   2     1057.71     1280.32    377.96 o 
   5   9   2     1007.66      782.30    192.09 o 
   6   9   2        0.64     -178.80    119.20 o 
   7   9   2       68.44       19.52    257.28 o 
   8   9   2       42.25      349.95    277.81 o 
   9   9   2      325.40      786.08    321.33 o 
  10   9   2      865.04      485.21    333.16 o 
  11   9   2      149.88      333.36    364.43 o 
 -13  10   2        4.62      309.85    305.20 o 
 -12  10   2        8.34     -370.72    313.26 o 
 -11  10   2        1.75      -21.13    315.23 o 
 -10  10   2      940.31     1439.92    391.52 o 
  -9  10   2      200.36      248.65    278.61 o 
  -8  10   2      141.65      244.42    166.86 o 
  -7  10   2       67.87     -154.13    121.23 o 
  -6  10   2     3644.02     3849.27    443.78 o 
  -5  10   2     2694.97     2465.69    251.57 o 
  -4  10   2    13335.99    12096.37    458.36 o 
  -2  10   2      130.53      122.52    106.49 o 
  -1  10   2      915.51     1048.51    125.38 o 
   0  10   2    11600.91    10606.11    334.20 o 
   1  10   2      599.72      562.32    105.33 o 
   2  10   2     4805.60     5453.96    331.74 o 
   3  10   2     1265.79     1093.37    194.52 o 
   4  10   2        4.60      221.49    183.05 o 
   5  10   2      181.48      384.96    164.83 o 
   6  10   2       48.96     -116.22    142.95 o 
   7  10   2      209.85      251.60    306.94 o 
   8  10   2        4.88     -141.35    408.38 o 
   9  10   2       72.22      184.85    480.12 o 
  10  10   2      272.89      931.22    331.50 o 
  11  10   2       44.62       10.76    258.11 o 
 -13  11   2       48.53     -404.13    317.29 o 
 -12  11   2      914.49     1370.68    457.55 o 
 -11  11   2      109.38      155.86    348.29 o 
 -10  11   2     1377.91     1673.94    423.14 o 
  -9  11   2      317.04      381.40    151.42 o 
  -8  11   2     1067.09      959.50    205.59 o 
  -7  11   2       98.29      137.11    137.14 o 
  -6  11   2     2251.01     2405.84    263.18 o 
  -5  11   2     2176.98     2083.32    367.09 o 
  -4  11   2     4452.18     4265.69    381.63 o 
  -3  11   2     1395.30     1580.95    197.76 o 
  -2  11   2        8.58       15.46    101.99 o 
  -1  11   2      508.46      458.25    105.40 o 
   0  11   2    15551.95    14492.03    422.37 o 
   1  11   2      417.06      265.01    147.76 o 
   2  11   2      376.22      520.32    220.26 o 
   3  11   2     1811.71     1638.29    233.53 o 
   4  11   2       43.95        3.51    152.99 o 
   5  11   2       46.78      207.83    161.44 o 
   6  11   2       25.09      -34.65    156.39 o 
   7  11   2       15.66      343.03    259.29 o 
   8  11   2      206.32      574.11    311.16 o 
   9  11   2       18.64      402.55    284.78 o 
  10  11   2      109.32       83.79    558.70 o 
 -13  12   2       36.01       52.35    532.95 o 
 -12  12   2      434.99      680.78    403.13 o 
 -11  12   2       78.78      485.26    349.29 o 
 -10  12   2      265.88      336.80    355.65 o 
  -9  12   2      349.07      680.54    195.17 o 
  -8  12   2     3915.23     3664.63    377.77 o 
  -7  12   2      319.09      447.37    190.63 o 
  -6  12   2     2642.34     2409.81    311.31 o 
  -5  12   2      197.19      398.29    155.00 o 
  -4  12   2     7700.43     7051.89    413.65 o 
  -3  12   2      410.14      481.72    149.26 o 
  -2  12   2      292.89      329.16    125.61 o 
  -1  12   2        7.38       92.11     85.96 o 
   0  12   2    22668.51    21492.15    686.66 o 
   1  12   2      627.05      551.54    167.79 o 
   2  12   2      548.24      981.32    204.99 o 
   3  12   2      386.17      102.75    194.31 o 
   4  12   2     1265.38     1313.18    264.80 o 
   5  12   2       71.24      122.30    190.20 o 
   6  12   2      134.01      134.91    254.30 o 
   7  12   2      101.30      689.11    360.29 o 
   8  12   2      515.59      392.23    439.92 o 
   9  12   2      260.09      165.21    297.48 o 
  10  12   2        2.02      569.34    258.21 o 
 -12  13   2       34.83      188.43    344.72 o 
 -11  13   2      392.29      598.68    398.60 o 
 -10  13   2      131.97      174.83    408.91 o 
  -9  13   2       81.78       22.02    210.96 o 
  -8  13   2      686.47      801.19    217.20 o 
  -7  13   2      149.64      350.81    177.77 o 
  -6  13   2     4568.74     5030.98    395.01 o 
  -5  13   2      150.84      360.93    180.83 o 
  -4  13   2     1183.32     1082.84    205.86 o 
  -3  13   2     1072.27     1187.45    264.67 o 
  -2  13   2    13987.28    13474.40   1197.55 o 
  -1  13   2      520.67      606.44    265.16 o 
   0  13   2      729.64     1069.34    198.51 o 
   1  13   2     1193.40     1173.31    245.83 o 
   2  13   2     1094.62     1879.66    355.70 o 
   3  13   2       60.87      465.96    187.63 o 
   4  13   2      974.42     1250.56    242.86 o 
   5  13   2       14.61     -178.98    155.77 o 
   6  13   2      701.30     1268.68    356.70 o 
   7  13   2      233.94       45.76    281.98 o 
   8  13   2       27.01      274.63    315.20 o 
   9  13   2       20.38       73.28    264.24 o 
 -12  14   2        1.32      -73.34    261.21 o 
 -11  14   2       33.06       85.05    297.91 o 
 -10  14   2      623.09      784.36    405.03 o 
  -9  14   2       57.89      -97.43    174.97 o 
  -8  14   2       18.33     -145.64    150.91 o 
  -7  14   2      345.84      119.28    172.73 o 
  -6  14   2     2120.13     2631.34    306.10 o 
  -5  14   2      983.71      993.77    216.63 o 
  -4  14   2        3.52       38.67    148.05 o 
  -3  14   2      105.93      -36.85    169.03 o 
  -2  14   2    11000.70     9985.07    619.04 o 
  -1  14   2     1126.28     1356.12    320.89 o 
   0  14   2       56.02      209.09    357.93 o 
   1  14   2     1008.77     1160.34    205.72 o 
   2  14   2       35.52      204.45    229.55 o 
   3  14   2     1288.11     1442.25    672.69 o 
   4  14   2     1482.85     1597.58    255.10 o 
   5  14   2       82.38     -183.45    187.44 o 
   6  14   2     1773.01     2209.20    429.35 o 
   7  14   2      274.70      576.00    846.72 o 
   8  14   2        2.13      160.57    308.24 o 
   9  14   2       22.77      230.73    242.82 o 
 -12  15   2      146.12     -252.81    417.32 o 
 -11  15   2        0.56     -116.01    247.09 o 
 -10  15   2       55.27      -29.18    296.87 o 
  -9  15   2      106.90      178.90    192.04 o 
  -8  15   2      394.86      442.17    208.40 o 
  -7  15   2       66.08      273.48    179.57 o 
  -6  15   2     1557.19     1120.80    256.38 o 
  -5  15   2     1017.39     1268.82    245.86 o 
  -4  15   2      373.47      474.31    300.64 o 
  -3  15   2      106.56      282.03    223.46 o 
  -2  15   2     3075.45     2402.25    524.27 o 
  -1  15   2        1.87       25.52    233.54 o 
   0  15   2      343.41      419.55    277.49 o 
   1  15   2        7.87       38.38    253.39 o 
   2  15   2      418.32      611.24    187.98 o 
   3  15   2     2443.41     2684.46    443.57 o 
   4  15   2      129.40      260.18    211.67 o 
   5  15   2      343.08      326.59    224.42 o 
   6  15   2      326.45       67.87    269.79 o 
   7  15   2       50.81       13.42    341.37 o 
   8  15   2        1.84      582.88    327.44 o 
 -11  16   2      120.65      668.55    469.61 o 
 -10  16   2      183.97      572.15    314.56 o 
  -9  16   2      136.42      378.88    251.59 o 
  -8  16   2      349.90      449.53    245.32 o 
  -7  16   2      271.16      305.89    195.71 o 
  -6  16   2     1661.42     1454.95    268.34 o 
  -5  16   2      391.03      197.98    211.85 o 
  -4  16   2      127.81      444.16    284.87 o 
  -3  16   2       81.47       14.59    202.83 o 
  -2  16   2       11.08      148.41    218.74 o 
  -1  16   2        7.53      -22.63    268.05 o 
   0  16   2       15.29      -30.38    263.69 o 
   1  16   2      423.18      269.44    304.33 o 
   2  16   2      191.67      492.31    313.26 o 
   3  16   2     1236.82      944.92    246.84 o 
   4  16   2        3.57      338.10    222.11 o 
   5  16   2      670.63     1017.07    271.65 o 
   6  16   2       40.10       62.32    307.61 o 
   7  16   2        4.26       59.92    335.32 o 
 -10  17   2      163.89      566.89    261.80 o 
  -9  17   2       72.06      487.18    225.64 o 
  -8  17   2       38.90      112.56    193.86 o 
  -7  17   2       95.00      601.91    238.61 o 
  -6  17   2        7.82      101.62    216.65 o 
  -5  17   2     1234.34      871.68    286.53 o 
  -4  17   2      148.22      124.35    212.58 o 
  -3  17   2       53.96      192.09    237.51 o 
  -2  17   2        1.36      133.48    341.37 o 
  -1  17   2       59.33      115.06    293.59 o 
   0  17   2       31.19      302.63    325.34 o 
   1  17   2     1017.23      967.95    352.90 o 
   2  17   2      893.12     1244.61    379.28 o 
   3  17   2      568.62      750.47    372.12 o 
   4  17   2      112.07      194.35    330.71 o 
   5  17   2      343.19      662.45    235.41 o 
 -10  18   2      250.74      259.11    496.68 o 
  -9  18   2      147.28      210.53    198.89 o 
  -8  18   2       63.82      346.80    218.33 o 
  -7  18   2       80.63       81.63    235.20 o 
  -6  18   2     1561.29     1636.27    339.70 o 
  -5  18   2       86.53      625.21    253.17 o 
  -4  18   2        7.93      316.06    227.36 o 
  -3  18   2        1.90      258.67    270.15 o 
  -2  18   2      145.71       -1.84    291.55 o 
  -1  18   2       24.72     -251.17    276.99 o 
   0  18   2      199.01      979.98    360.19 o 
   1  18   2      649.87      156.97    304.36 o 
   2  18   2       21.79       57.28    301.78 o 
   3  18   2      675.43      702.72    349.28 o 
   4  18   2       28.67      254.36    357.14 o 
   5  18   2       50.01      207.08    413.64 o 
  -8  19   2      152.40      574.34    261.48 o 
  -7  19   2        6.21       17.01    497.73 o 
  -6  19   2       25.20      165.69    200.03 o 
  -5  19   2       11.04     -238.41    168.86 o 
  -4  19   2      155.10      349.07    249.17 o 
  -3  19   2       70.96      173.96    351.62 o 
  -2  19   2      185.04      333.55    269.75 o 
  -1  19   2      430.43      865.86    466.98 o 
   0  19   2      256.85        6.45    234.75 o 
   1  19   2      994.98     1558.70    383.92 o 
   2  19   2      120.63     -129.24    241.50 o 
   3  19   2      465.74      786.15    343.47 o 
   4  19   2       59.77       81.99    443.60 o 
  -7  20   2      162.59      559.23    282.77 o 
  -6  20   2      174.97      545.17    344.79 o 
  -5  20   2       19.40      567.01    224.29 o 
  -4  20   2       70.18      223.13    435.71 o 
  -3  20   2      504.02      672.28    226.32 o 
  -2  20   2      199.42      497.08    257.54 o 
  -1  20   2      216.29      667.37    263.70 o 
   0  20   2      258.14      847.82    468.04 o 
   1  20   2     1083.21     2053.44    578.67 o 
   2  20   2      356.58      782.07    479.86 o 
   1 -21   3      182.43      650.68    217.07 o 
   2 -21   3      112.17      234.90    154.56 o 
   3 -21   3        0.66      431.90    493.53 o 
   4 -21   3        3.06       20.88    283.29 o 
   5 -21   3      102.31      383.52    158.92 o 
  -3 -20   3      420.31      668.55    480.91 o 
  -2 -20   3      276.59     1251.17    520.59 o 
  -1 -20   3      142.48      266.57    283.29 o 
   0 -20   3        4.07      836.92    761.05 o 
   1 -20   3        0.37      546.11    251.59 o 
   2 -20   3       31.96       93.14    191.95 o 
   3 -20   3        5.57      -43.86    194.76 o 
   4 -20   3        0.43      -98.66    342.68 o 
   5 -20   3      135.34      290.13    212.15 o 
   6 -20   3        4.51      279.74    226.49 o 
   7 -20   3       22.74      126.33    186.52 o 
  -4 -19   3      314.66      938.93    505.62 o 
  -3 -19   3      200.19      834.05    300.50 o 
  -2 -19   3        1.50      217.75    214.93 o 
  -1 -19   3        2.95      302.39    279.61 o 
   0 -19   3       99.49      335.72    714.27 o 
   1 -19   3       54.76      328.69    230.02 o 
   2 -19   3       15.22      127.27    203.66 o 
   3 -19   3      142.22      309.30    224.27 o 
   4 -19   3      209.34      645.37    212.90 o 
   5 -19   3       36.63      269.58    226.58 o 
   6 -19   3       43.17      221.90    216.42 o 
   8 -19   3      397.58     1051.60    260.68 o 
  -6 -18   3       65.66      144.23    225.80 o 
  -5 -18   3       31.57       83.51    289.40 o 
  -4 -18   3        7.27       32.01    380.93 o 
  -3 -18   3      806.30      874.61    222.64 o 
  -2 -18   3      116.02      374.75    259.35 o 
  -1 -18   3       30.74      180.41    440.18 o 
   0 -18   3      119.56      265.29    244.68 o 
   1 -18   3       22.73      270.16    203.60 o 
   3 -18   3      270.20      399.82    433.35 o 
   4 -18   3      376.15      414.77    227.56 o 
   5 -18   3       12.71      212.41    246.76 o 
   6 -18   3      291.66      418.38    314.56 o 
   7 -18   3       36.42       39.48    231.22 o 
   8 -18   3      244.39      394.40    219.17 o 
   9 -18   3      294.32     1524.20    488.80 o 
  -7 -17   3       66.22      353.19    275.93 o 
  -6 -17   3      140.80      170.94    209.80 o 
  -5 -17   3      389.14      650.85    239.63 o 
  -4 -17   3      743.70     1447.69    267.82 o 
  -3 -17   3      223.33      208.42    178.26 o 
  -2 -17   3       99.49      -91.23    155.56 o 
  -1 -17   3      129.94      127.48    241.88 o 
   0 -17   3      245.03      349.43    249.94 o 
   1 -17   3      257.44      663.85    239.14 o 
   2 -17   3     1389.35     1366.03    800.21 o 
   3 -17   3      378.05      924.33    256.94 o 
   4 -17   3     1398.29     1203.48    376.06 o 
   5 -17   3      111.43      305.99    206.85 o 
   6 -17   3      493.64      694.76    244.07 o 
   7 -17   3      127.44      951.25    525.06 o 
   9 -17   3      284.38      775.18    301.90 o 
  10 -17   3      205.07      173.87    342.68 o 
  -8 -16   3       72.05      421.00    239.14 o 
  -7 -16   3       35.58      657.19    274.41 o 
  -6 -16   3      395.99      533.81    242.74 o 
  -5 -16   3      613.47      728.50    248.67 o 
  -4 -16   3      676.16      816.34    299.57 o 
  -3 -16   3       29.02     -125.76    169.15 o 
  -2 -16   3      387.95      272.84    175.77 o 
  -1 -16   3      159.77      178.75    225.43 o 
   0 -16   3     3081.94     2973.36    327.64 o 
   1 -16   3        2.59       46.52    374.74 o 
   2 -16   3       93.87      168.04    184.51 o 
   3 -16   3     1658.51     1719.52    600.22 o 
   4 -16   3     3028.45     3781.59    431.54 o 
   5 -16   3      439.59      321.36    398.92 o 
   6 -16   3       12.96      -60.99    170.61 o 
   7 -16   3       83.18      341.35    182.27 o 
   8 -16   3      548.00      404.01    186.76 o 
   9 -16   3       22.93     -101.31    265.42 o 
  10 -16   3        4.28      347.83    268.40 o 
  11 -16   3       49.22     -200.17    212.15 o 
  -7 -15   3       15.52     -160.30    456.74 o 
  -6 -15   3      166.04      420.18    226.13 o 
  -5 -15   3      700.44      417.52    219.60 o 
  -4 -15   3       46.36     -163.15    170.67 o 
  -3 -15   3      849.17      823.49    226.73 o 
  -2 -15   3      392.36       79.65    161.67 o 
  -1 -15   3      540.87      672.36    185.98 o 
   0 -15   3     7968.81     7739.63    441.98 o 
   1 -15   3       12.23     -116.88    121.55 o 
   2 -15   3      166.56       39.15    167.14 o 
   3 -15   3     1882.72     1802.42    308.78 o 
   4 -15   3     3803.20     3981.08    593.13 o 
   5 -15   3      455.67      700.51    204.98 o 
   6 -15   3       48.41     -169.07    184.30 o 
   7 -15   3        2.10      -80.66    150.42 o 
   8 -15   3     1047.94     1221.20    360.31 o 
   9 -15   3        0.41      -68.33    251.69 o 
  10 -15   3      145.89      450.50    278.75 o 
  11 -15   3       11.46     -225.35    238.83 o 
  12 -15   3       64.53      469.35    442.54 o 
  -9 -14   3        5.30      224.79    448.06 o 
  -8 -14   3      307.83      150.46    244.38 o 
  -7 -14   3        3.92        6.76    233.75 o 
  -6 -14   3       70.74      308.76    205.98 o 
  -5 -14   3      347.46      365.44    208.53 o 
  -4 -14   3        5.97     -108.84    161.93 o 
  -3 -14   3      188.44      262.66    193.78 o 
  -2 -14   3      403.30      542.60    262.96 o 
  -1 -14   3      487.20      587.11    168.24 o 
   0 -14   3     9039.54     8520.51    447.40 o 
   1 -14   3      189.66      127.50    134.57 o 
   2 -14   3     1136.21     1190.19    197.61 o 
   3 -14   3      133.02      164.77    165.56 o 
   4 -14   3     2496.75     2543.48    264.97 o 
   5 -14   3       41.02      103.53    132.35 o 
   6 -14   3     1442.40     1510.27    231.12 o 
   7 -14   3       89.27       88.48    204.82 o 
   8 -14   3      617.23      706.50    209.21 o 
   9 -14   3       98.15       99.27    299.85 o 
  10 -14   3       95.80      235.51    276.65 o 
  11 -14   3       73.84      235.25    464.09 o 
  12 -14   3       24.72       57.86    203.15 o 
 -10 -13   3        1.53      418.37    260.69 o 
  -9 -13   3       88.13      -27.31    460.41 o 
  -8 -13   3      238.76      690.89    326.65 o 
  -7 -13   3       40.91     -108.37    181.47 o 
  -6 -13   3      907.07      612.20    217.71 o 
  -5 -13   3      173.40      103.28    184.93 o 
  -4 -13   3     1732.21     2056.42    277.62 o 
  -3 -13   3       40.66     -118.48    196.05 o 
  -2 -13   3     8573.73     7803.04    483.47 o 
  -1 -13   3        3.06       76.40    127.56 o 
   0 -13   3     2533.54     2069.30    248.54 o 
   1 -13   3     1140.05     1379.58    203.75 o 
   2 -13   3     4887.51     5186.18    341.35 o 
   3 -13   3        1.86      271.27    114.46 o 
   4 -13   3     2538.82     2458.81    252.48 o 
   5 -13   3       49.40      -12.06    115.80 o 
   6 -13   3     1388.47     1108.41    195.23 o 
   7 -13   3      385.46      570.05    174.30 o 
   8 -13   3     1458.29     1251.42    360.29 o 
   9 -13   3      406.03       -7.31    223.41 o 
  10 -13   3      454.68      376.59    270.79 o 
  11 -13   3      305.06       13.29    271.23 o 
  12 -13   3      378.56      504.35    349.25 o 
 -10 -12   3        1.17      414.31    238.45 o 
  -9 -12   3       14.73      389.27    732.93 o 
  -8 -12   3      113.25     -167.74    211.75 o 
  -7 -12   3        0.19       55.67    183.62 o 
  -6 -12   3      167.09       -2.87    174.50 o 
  -5 -12   3      200.31      -18.30    147.82 o 
  -4 -12   3       48.83       68.74    146.95 o 
  -3 -12   3      335.81      476.30    180.15 o 
  -2 -12   3     8757.63     8249.71    427.45 o 
  -1 -12   3      171.57      343.69    157.76 o 
   0 -12   3      747.39      465.17    154.11 o 
   1 -12   3     2289.01     2246.11    230.83 o 
   2 -12   3     4253.72     4609.86    275.17 o 
   3 -12   3     1363.29     1222.22    157.84 o 
   4 -12   3     7080.34     6998.83    323.99 o 
   5 -12   3       32.40       63.35    111.94 o 
   6 -12   3     1197.51     1062.90    184.34 o 
   7 -12   3      614.89      977.67    194.23 o 
   8 -12   3     5029.82     4839.44    723.47 o 
   9 -12   3      554.79      533.90    264.27 o 
  10 -12   3     2243.93     1998.58    386.76 o 
  11 -12   3       30.12     -131.09    259.34 o 
  12 -12   3      533.96      547.14    300.25 o 
  13 -12   3       30.44      619.91    548.45 o 
 -11 -11   3       95.38      -48.34    292.23 o 
 -10 -11   3       37.73      388.87    264.61 o 
  -9 -11   3       73.11      -72.54    241.49 o 
  -8 -11   3      271.50      629.58    267.92 o 
  -7 -11   3      451.47      269.35    179.62 o 
  -6 -11   3     2332.09     2642.04    295.74 o 
  -5 -11   3      163.47      274.49    165.16 o 
  -4 -11   3     4279.06     4385.67    352.89 o 
  -3 -11   3      939.69     1149.36    199.85 o 
  -2 -11   3     2339.16     2754.70    337.35 o 
  -1 -11   3      450.11      440.54    259.76 o 
   0 -11   3       22.89       47.86    169.04 o 
   1 -11   3      545.56      470.36    109.43 o 
   2 -11   3       14.78      141.18     93.29 o 
   3 -11   3     1903.94     1829.43    172.08 o 
   4 -11   3       66.70      210.93    106.28 o 
   5 -11   3      198.98      156.42    104.28 o 
   6 -11   3      153.83      115.97    121.11 o 
   7 -11   3     1233.21     1165.98    198.00 o 
   8 -11   3       46.32      116.04    198.87 o 
   9 -11   3       67.46       86.25    210.76 o 
  10 -11   3       52.82      -73.39    214.30 o 
  11 -11   3       52.02      119.71    342.68 o 
  12 -11   3        3.15      -37.26    266.92 o 
  13 -11   3       92.66       81.22    229.25 o 
 -11 -10   3      111.10      124.48    531.89 o 
 -10 -10   3       32.03      -34.11    291.10 o 
  -9 -10   3        2.99       90.00    224.74 o 
  -8 -10   3       94.88      206.25    247.29 o 
  -7 -10   3      226.75      152.49    170.25 o 
  -6 -10   3      661.47      567.72    273.30 o 
  -5 -10   3      115.96       23.16    135.41 o 
  -4 -10   3     2782.54     2900.89    277.80 o 
  -3 -10   3      640.28      632.54    159.56 o 
  -2 -10   3     5269.68     4549.62    325.12 o 
  -1 -10   3      124.65      180.48    120.40 o 
   1 -10   3     1163.26     1161.83    133.89 o 
   2 -10   3      367.50      468.05    109.55 o 
   3 -10   3     2492.65     2723.99    305.19 o 
   4 -10   3       15.16       78.17     95.31 o 
   5 -10   3       92.98      -17.00     91.27 o 
   6 -10   3       13.34      188.70    107.24 o 
   7 -10   3       99.23      288.08    133.18 o 
   8 -10   3      343.67      334.46    194.99 o 
   9 -10   3      507.44      738.74    249.62 o 
  10 -10   3     3051.99     2406.01    400.03 o 
  11 -10   3       45.92     -329.89    324.29 o 
  12 -10   3      256.44      224.66    493.00 o 
  13 -10   3        2.26      229.78    339.79 o 
 -12  -9   3       59.02      421.54    415.21 o 
 -11  -9   3      126.33      -68.75    232.88 o 
 -10  -9   3      547.56     1056.98    563.17 o 
  -9  -9   3       73.07     -316.62    211.08 o 
  -8  -9   3      351.62      554.64    234.26 o 
  -7  -9   3       84.97      254.45    157.05 o 
  -6  -9   3     2207.14     2552.56    297.88 o 
  -5  -9   3     2807.47     2966.40    433.09 o 
  -4  -9   3       35.00       26.21    124.55 o 
  -3  -9   3      197.38      158.27    135.30 o 
  -2  -9   3     8584.62     7850.40    368.07 o 
  -1  -9   3       43.03      -84.38    101.50 o 
   0  -9   3    15064.93    14242.38    381.55 o 
   1  -9   3       33.09      -41.45     72.30 o 
   2  -9   3     2405.13     2241.64    166.40 o 
   3  -9   3     2700.88     2659.60    187.63 o 
   4  -9   3     2381.71     2681.10    196.24 o 
   5  -9   3        0.36       19.12     94.14 o 
   6  -9   3     2426.13     2203.55    187.83 o 
   7  -9   3      535.25      299.37    126.54 o 
   8  -9   3      740.94      733.66    214.39 o 
   9  -9   3       93.59      348.56    191.81 o 
  10  -9   3      429.06      692.06    240.45 o 
  11  -9   3      184.10      197.90    249.96 o 
  12  -9   3      598.72      751.67    291.36 o 
  13  -9   3       26.58      -12.81    312.72 o 
 -12  -8   3       36.74      164.78    283.37 o 
 -11  -8   3      189.47     -258.34    260.42 o 
 -10  -8   3      695.65      945.44    331.29 o 
  -9  -8   3      359.33      425.40    382.36 o 
  -8  -8   3     2614.64     2453.67    387.54 o 
  -7  -8   3        3.30      -22.07    146.31 o 
  -6  -8   3     4540.08     4856.26    351.17 o 
  -5  -8   3      978.63      796.92    162.05 o 
  -4  -8   3     2897.37     3011.56    335.46 o 
  -3  -8   3      918.27      898.16    170.22 o 
  -2  -8   3    11321.73     9922.78    391.25 o 
  -1  -8   3      271.98      313.22    160.56 o 
   0  -8   3    36611.73    35137.19    756.53 o 
   1  -8   3      899.11      835.47    105.93 o 
   3  -8   3      215.25      190.65     84.01 o 
   4  -8   3     2119.02     2201.51    170.45 o 
   5  -8   3        7.94      -23.90     82.20 o 
   6  -8   3      149.16      163.49     93.21 o 
   7  -8   3     2043.98     2315.41    197.50 o 
   8  -8   3      567.13      536.60    165.40 o 
   9  -8   3      195.25      109.83    172.70 o 
  10  -8   3       34.51      395.11    228.99 o 
  11  -8   3      574.70     1017.02    277.24 o 
  12  -8   3        1.74      267.80    369.23 o 
  13  -8   3      305.30      913.51    258.84 o 
  14  -8   3       11.86     -137.36    189.21 o 
 -13  -7   3       21.85     -394.72    324.81 o 
 -12  -7   3       25.42      198.41    276.44 o 
 -11  -7   3       86.84      288.12    268.97 o 
 -10  -7   3      168.65      184.33    230.82 o 
  -9  -7   3        2.84      -84.69    211.54 o 
  -8  -7   3       90.43      136.71    194.23 o 
  -7  -7   3      347.10       35.41    145.55 o 
  -6  -7   3     1958.57     2227.77    357.60 o 
  -5  -7   3      120.45      196.94    125.98 o 
  -4  -7   3       24.05      159.73     71.01 o 
  -3  -7   3      380.26      276.50    122.35 o 
  -2  -7   3     6088.50     6850.10    339.66 o 
  -1  -7   3      365.07      487.39    122.71 o 
   0  -7   3    10247.04    10266.84    604.92 o 
   1  -7   3      539.70      600.01     92.58 o 
   3  -7   3     2553.90     2854.57    192.84 o 
   4  -7   3       12.96       67.58     73.86 o 
   5  -7   3      516.09      428.30    121.23 o 
   6  -7   3     1730.92     2195.71    185.03 o 
   7  -7   3     3093.10     3161.09    232.14 o 
   8  -7   3      546.66      493.45    183.33 o 
   9  -7   3      351.46      367.20    158.97 o 
  10  -7   3      443.76      655.91    219.23 o 
  11  -7   3      458.37      227.82    372.64 o 
  12  -7   3      618.05      735.62    249.38 o 
  13  -7   3      409.58      466.42    215.98 o 
  14  -7   3       15.80     -220.22    227.58 o 
 -13  -6   3       53.76     -283.10    303.26 o 
 -12  -6   3      487.31      347.51    290.75 o 
 -11  -6   3      422.24      267.52    248.79 o 
 -10  -6   3      116.01      -36.31    239.41 o 
  -9  -6   3      275.02      476.95    267.00 o 
  -8  -6   3       36.42     -114.99    157.34 o 
  -7  -6   3      612.55      367.57    286.45 o 
  -6  -6   3     1441.53     1873.47    216.21 o 
  -5  -6   3     1589.25     1404.84    130.51 o 
  -4  -6   3    11696.18    12608.20    343.14 o 
  -3  -6   3      439.66      624.18    126.17 o 
  -2  -6   3    42788.58    41361.33   1011.53 o 
  -1  -6   3      964.72     1027.12    137.15 o 
   1  -6   3     6867.70     6736.35    213.61 o 
   2  -6   3    62291.10    69746.35   1362.27 o 
   4  -6   3    14506.62    13640.30    371.67 o 
   5  -6   3      349.93      221.51     88.14 o 
   6  -6   3    28096.68    27154.26    923.40 o 
   7  -6   3      989.58     1300.10    144.73 o 
   8  -6   3     3479.12     3274.27    294.95 o 
   9  -6   3      318.69      218.61    128.35 o 
  10  -6   3     2085.33     2194.32    269.07 o 
  11  -6   3       13.72     -135.22    140.32 o 
  12  -6   3      210.64       17.99    171.87 o 
  13  -6   3        0.30     -141.13    180.15 o 
  14  -6   3       19.28      174.55    175.01 o 
 -13  -5   3       33.43      386.52    470.14 o 
 -12  -5   3       15.72     -329.55    219.70 o 
 -11  -5   3       80.64      245.86    241.48 o 
 -10  -5   3      246.09      249.35    224.52 o 
  -9  -5   3       27.80     -171.01    149.27 o 
  -8  -5   3       55.55     -111.49    154.39 o 
  -7  -5   3     1002.08      966.32    138.53 o 
  -6  -5   3     2733.48     3299.76    206.29 o 
  -5  -5   3       58.27       26.33     75.01 o 
  -4  -5   3      923.47     1089.35    106.04 o 
  -3  -5   3      284.32      344.66     61.12 o 
  -2  -5   3    54447.22    55309.16   1273.25 o 
  -1  -5   3      236.92      217.70     84.45 o 
   0  -5   3       10.33      129.00     51.75 o 
   1  -5   3     3245.06     3605.45    167.12 o 
   2  -5   3    61086.96    64357.41   1253.95 o 
   3  -5   3      617.76      641.75     86.32 o 
   4  -5   3    12481.80    12681.39    346.10 o 
   5  -5   3     1262.22     1059.52    199.88 o 
   6  -5   3    10415.88     9869.13    314.18 o 
   7  -5   3        3.84       54.64    167.85 o 
   8  -5   3     1962.62     1913.15    226.28 o 
   9  -5   3       29.36       50.13    111.22 o 
  10  -5   3     2213.58     2290.15    270.33 o 
  11  -5   3      190.80      205.50    160.48 o 
  12  -5   3      866.86      884.02    292.49 o 
  13  -5   3       96.87      410.84    221.81 o 
  14  -5   3      300.21      582.67    216.84 o 
 -14  -4   3        7.36      182.90    422.05 o 
 -13  -4   3      222.54      476.85    281.48 o 
 -12  -4   3      795.94     1004.53    316.17 o 
 -11  -4   3      597.76      762.31    282.33 o 
 -10  -4   3      197.30      335.92    317.98 o 
  -9  -4   3      323.89      175.90    135.13 o 
  -8  -4   3       50.41       97.76    122.38 o 
  -7  -4   3      772.19      867.74    140.87 o 
  -6  -4   3      531.01      813.75    124.23 o 
  -5  -4   3     1785.08     1659.23    140.64 o 
  -4  -4   3     5341.58     4800.12    195.36 o 
  -3  -4   3        4.79      -39.56     47.52 o 
  -2  -4   3    65040.88    68119.54   1305.39 o 
  -1  -4   3        0.81       31.79     44.61 o 
   1  -4   3     5353.39     5168.05    160.62 o 
   2  -4   3      191.68      162.43     55.65 o 
   3  -4   3      804.65     1041.43    110.60 o 
   4  -4   3        3.57       12.11     55.91 o 
   5  -4   3       67.53       73.26     69.61 o 
   6  -4   3    11425.70    12312.99    490.92 o 
   7  -4   3      167.01      149.24    110.35 o 
   8  -4   3      619.67      582.62    144.42 o 
   9  -4   3      165.73      380.05    146.49 o 
  10  -4   3       19.66      -39.87    116.02 o 
  11  -4   3      167.35      167.02    158.90 o 
  12  -4   3      388.62      503.83    187.60 o 
  13  -4   3       67.33       78.53    256.49 o 
  14  -4   3       43.27      465.72    751.59 o 
 -14  -3   3       42.63      575.67    228.90 o 
 -13  -3   3       42.63      606.59    255.69 o 
 -12  -3   3      588.33      199.58    263.06 o 
 -11  -3   3      286.20      167.51    226.52 o 
 -10  -3   3      212.89      263.87    126.16 o 
  -9  -3   3      209.57       59.37    128.19 o 
  -8  -3   3      465.99      537.33    146.77 o 
  -7  -3   3      493.72      565.20    118.76 o 
  -6  -3   3     1345.66     1571.17    156.31 o 
  -5  -3   3      268.18      244.08     83.40 o 
  -4  -3   3    12221.28    12951.25    347.63 o 
  -3  -3   3     1111.25      971.16     90.89 o 
  -2  -3   3     7398.33     8226.67    218.01 o 
  -1  -3   3      363.93      533.89     53.94 o 
   0  -3   3     1982.65     2206.81    106.59 o 
   1  -3   3       44.39      -11.21     35.69 o 
   2  -3   3    54568.24    55567.43   1069.59 o 
   3  -3   3     1035.23     1084.40    124.52 o 
   4  -3   3    29032.83    30648.35    655.90 o 
   5  -3   3     1243.67     1399.07    124.79 o 
   6  -3   3     5123.87     4628.86    223.57 o 
   7  -3   3        5.66       87.73    106.90 o 
   8  -3   3     6982.21     6593.98    503.57 o 
   9  -3   3       77.68      312.13    157.97 o 
  10  -3   3     2870.40     2640.07    291.54 o 
  11  -3   3       80.84      160.13    145.21 o 
  12  -3   3     1049.50     1383.32    251.10 o 
  13  -3   3        4.08      189.17    175.79 o 
  14  -3   3      710.02      463.71    209.17 o 
 -14  -2   3      295.25      737.53    251.10 o 
 -13  -2   3       13.77      -51.27    209.75 o 
 -12  -2   3       86.32      207.08    371.59 o 
 -11  -2   3       22.49      182.44    147.75 o 
 -10  -2   3     2970.47     3280.10    336.77 o 
  -9  -2   3       70.93      313.77    197.34 o 
  -8  -2   3     4296.88     4183.34    328.47 o 
  -7  -2   3      129.57      135.33    101.22 o 
  -6  -2   3     6551.62     6376.35    347.37 o 
  -5  -2   3      381.82      327.41     91.42 o 
  -4  -2   3     1004.28     1227.40    121.73 o 
  -3  -2   3     1045.95     1332.90    116.91 o 
  -1  -2   3        0.87        7.51     30.11 o 
   0  -2   3    25666.34    24698.02    489.71 o 
   1  -2   3        7.05        2.88     34.57 o 
   2  -2   3      593.44      449.70     59.90 o 
   4  -2   3    41189.62    42172.48    851.63 o 
   5  -2   3       63.49       -8.97     77.87 o 
   6  -2   3     3609.03     3160.49    248.84 o 
   7  -2   3     1738.73     1833.44    215.82 o 
   8  -2   3     2862.76     2873.70    273.00 o 
   9  -2   3       94.52       39.68    130.14 o 
  10  -2   3     2775.41     2928.74    308.80 o 
  11  -2   3        7.95      179.65    139.88 o 
  12  -2   3      397.61      394.95    196.31 o 
  13  -2   3        0.60       23.29    177.11 o 
  14  -2   3      819.74     1845.26    715.15 o 
 -14  -1   3      137.18      599.70    470.93 o 
 -13  -1   3        3.97     -130.90    284.47 o 
 -12  -1   3     1926.99     2143.83    307.43 o 
 -11  -1   3      419.64      210.81    323.94 o 
 -10  -1   3     2553.78     2774.31    313.00 o 
  -9  -1   3      530.99      408.85    161.15 o 
  -8  -1   3     3779.30     3922.63    458.79 o 
  -7  -1   3       28.60       96.67    103.29 o 
  -6  -1   3    15725.03    14249.85    410.58 o 
  -5  -1   3     1219.28     1209.63    122.09 o 
  -4  -1   3     1647.79     1561.79    144.35 o 
  -3  -1   3      105.89      203.27     60.75 o 
  -1  -1   3      361.09      320.65     37.81 o 
   0  -1   3    71714.90    68626.22   1270.62 o 
   2  -1   3        9.81      103.63     41.29 o 
   3  -1   3      215.54      289.75     47.91 o 
   4  -1   3     6174.07     6256.54    262.22 o 
   5  -1   3      202.91      241.30     95.79 o 
   6  -1   3      381.29      389.61    124.37 o 
   7  -1   3     2686.05     2477.04    448.32 o 
   8  -1   3      176.17      198.31    105.11 o 
   9  -1   3      200.76       68.64    114.39 o 
  10  -1   3       88.82      -29.50    113.65 o 
  11  -1   3      205.22      275.71    161.69 o 
  12  -1   3       18.00       89.35    151.36 o 
  13  -1   3       58.13       21.23    160.21 o 
 -14   0   3       48.14     -323.24    529.79 o 
 -13   0   3       17.38       59.30    244.89 o 
 -12   0   3       57.74       91.91    186.10 o 
 -11   0   3       24.32      191.08    168.29 o 
 -10   0   3       78.97       80.34    140.62 o 
  -9   0   3       84.91      104.41    134.39 o 
  -7   0   3      337.79      474.09    118.92 o 
  -6   0   3     1929.32     2104.05    167.11 o 
  -5   0   3       84.55      171.34     79.43 o 
  -4   0   3    14826.11    14554.46    368.44 o 
  -3   0   3        2.62      -43.42     51.88 o 
  -2   0   3     8778.37     8603.23    217.86 o 
   2   0   3    16394.49    16645.13    357.30 o 
   3   0   3      734.44      714.69    217.88 o 
   4   0   3     3333.29     3615.31    217.63 o 
   5   0   3       13.07      -41.34     75.53 o 
   6   0   3     1936.10     2374.04    223.01 o 
   7   0   3     1595.00     1356.19    196.03 o 
   8   0   3     4267.70     3987.91    556.67 o 
   9   0   3     1413.73     1346.90    208.19 o 
  10   0   3        6.31      -82.28    163.10 o 
  11   0   3      168.01       92.31    151.71 o 
  12   0   3      760.77      969.47    221.62 o 
  13   0   3      247.42      548.19    217.29 o 
  14   0   3      235.09      671.83    257.15 o 
 -14   1   3       19.70       72.08    227.31 o 
 -13   1   3      105.42      402.02    208.13 o 
 -12   1   3     1214.39     1189.15    267.26 o 
 -11   1   3      693.56      440.83    183.10 o 
 -10   1   3      763.68      842.23    207.50 o 
  -9   1   3       66.90      118.30    136.06 o 
  -8   1   3    10028.49    10021.73    348.28 o 
  -7   1   3        6.81       81.71     88.20 o 
  -6   1   3     4031.22     4311.43    210.59 o 
  -5   1   3       68.55       23.85     71.17 o 
  -4   1   3    15645.63    15670.64    387.78 o 
  -3   1   3      484.19      448.43     80.83 o 
  -2   1   3    66321.73    71247.63   1336.67 o 
   2   1   3    12585.90    13166.05    303.34 o 
   3   1   3        2.60       19.02     40.15 o 
   4   1   3     2980.29     2928.58    118.92 o 
   5   1   3      683.96      555.96    118.61 o 
   6   1   3     1933.84     2183.07    216.32 o 
   7   1   3      526.66      483.93    144.50 o 
   8   1   3      510.84      758.61    165.76 o 
   9   1   3       98.96      186.51    201.54 o 
  10   1   3     1711.29     1599.57    244.81 o 
  11   1   3        0.22      -51.46    248.27 o 
  12   1   3      388.25      572.68    223.05 o 
  13   1   3        0.41      501.91    318.76 o 
  14   1   3        2.27     -181.33    448.33 o 
 -14   2   3      163.37       50.24    601.27 o 
 -13   2   3        9.64      522.56    294.85 o 
 -12   2   3      129.07      291.43    191.12 o 
 -11   2   3       65.87       53.50    165.72 o 
 -10   2   3     1968.84     1861.37    260.61 o 
  -9   2   3      152.43      343.23    150.28 o 
  -8   2   3    14389.89    14171.80    429.77 o 
  -7   2   3       25.97      -49.24     74.70 o 
  -6   2   3     7159.29     7360.76    262.81 o 
  -5   2   3     1464.85     1747.49    153.30 o 
  -4   2   3    30697.40    32954.67    700.03 o 
  -3   2   3      648.68      620.50     86.94 o 
  -2   2   3   112777.73   124679.45   2293.55 o 
  -1   2   3       45.54       18.12     27.08 o 
   0   2   3    22430.25    24060.45    570.18 o 
   2   2   3    71418.95    73369.62   1385.71 o 
   4   2   3     4115.28     4479.81    223.03 o 
   5   2   3      591.86      560.05    107.34 o 
   6   2   3    32644.29    33393.64    738.61 o 
   7   2   3      907.49     1078.91    173.18 o 
   8   2   3        6.32      -44.60    122.64 o 
   9   2   3      497.46      400.55    194.21 o 
  10   2   3      165.99      251.30    155.18 o 
  11   2   3      415.30      342.27    292.58 o 
  12   2   3       63.86      -48.90    171.95 o 
  13   2   3      199.75     -173.91    303.35 o 
  14   2   3        1.55     -257.01    330.07 o 
 -14   3   3      139.68      367.72    551.87 o 
 -13   3   3      509.41      357.91    269.04 o 
 -12   3   3       70.89      290.55    215.08 o 
 -11   3   3      199.41      101.30    203.01 o 
 -10   3   3      316.06      365.20    159.15 o 
  -9   3   3     1120.90     1024.82    202.85 o 
  -8   3   3      155.97      211.20    102.50 o 
  -7   3   3     1245.64     1363.69    144.18 o 
  -6   3   3     1065.42     1080.55    131.83 o 
  -5   3   3     3011.80     3047.67    168.91 o 
  -4   3   3     8828.87     8752.61    256.69 o 
  -3   3   3      685.99      563.90     62.94 o 
  -2   3   3    26295.63    27771.43    664.85 o 
   2   3   3    47427.75    49919.09    982.60 o 
   3   3   3       64.20       28.74     58.39 o 
   4   3   3    11853.64    12774.57    342.13 o 
   5   3   3      891.33      747.50    106.15 o 
   6   3   3     2972.85     2643.68    159.53 o 
   7   3   3      116.70      262.54    332.93 o 
   8   3   3      961.34      652.00    193.07 o 
   9   3   3       18.55      117.09    152.46 o 
  10   3   3      457.30      424.76    184.80 o 
  12   3   3       11.43      127.73    338.50 o 
  13   3   3       88.16      -66.99    301.35 o 
 -14   4   3       39.51      -87.93    242.64 o 
 -13   4   3      214.83      369.23    264.94 o 
 -12   4   3        1.04       73.34    215.39 o 
 -11   4   3      530.85      546.53    265.44 o 
 -10   4   3      135.15      224.61    200.15 o 
  -9   4   3      842.26      768.15    193.12 o 
  -8   4   3      932.63      900.53    201.72 o 
  -7   4   3      264.56      165.58    100.52 o 
  -6   4   3      660.48      747.34    111.52 o 
  -5   4   3     1127.48     1093.80    112.67 o 
  -4   4   3    31659.08    31409.05    681.62 o 
  -3   4   3     1741.51     1977.17    164.78 o 
  -2   4   3       55.33      -11.67     55.08 o 
   0   4   3    58474.23    65633.65   1265.03 o 
   1   4   3     3883.29     3745.77    201.11 o 
   2   4   3     2186.90     2172.06    132.05 o 
   3   4   3     1651.03     1799.08    127.02 o 
   4   4   3    50099.16    50555.45   1038.69 o 
   5   4   3      265.09      404.26     95.53 o 
   6   4   3     1651.84     1989.94    160.53 o 
   7   4   3      258.01      130.13    149.12 o 
   8   4   3     4836.15     5275.36    711.71 o 
   9   4   3      111.11       30.68    185.16 o 
  10   4   3      410.01      260.83    166.31 o 
  11   4   3       65.31       -7.43    274.31 o 
  12   4   3      520.97      439.82    373.49 o 
  13   4   3        9.00       75.32    319.99 o 
 -14   5   3     1056.84      928.20    337.95 o 
 -13   5   3       25.21      152.06    275.80 o 
 -12   5   3       18.20       94.87    244.63 o 
 -11   5   3       32.10      238.05    206.29 o 
 -10   5   3     1230.45      745.01    419.16 o 
  -9   5   3       22.78       13.45    269.36 o 
  -8   5   3      139.25      245.96    109.77 o 
  -7   5   3       42.51      219.29     96.17 o 
  -6   5   3     2011.63     1980.58    158.34 o 
  -5   5   3      614.10      582.74     92.68 o 
  -4   5   3    18077.46    17849.07    424.74 o 
  -3   5   3     2563.89     2630.70    211.62 o 
  -2   5   3    14753.62    17398.16    479.53 o 
   0   5   3    21947.23    21277.30    484.90 o 
   2   5   3     4657.78     5018.11    193.36 o 
   3   5   3       14.79       -5.67     67.53 o 
   4   5   3    33092.50    33144.42    734.29 o 
   5   5   3     1983.18     1735.48    154.10 o 
   6   5   3       69.66       75.31     95.94 o 
   7   5   3       39.34      124.39    144.74 o 
   8   5   3     7770.07     7924.70    458.80 o 
   9   5   3      462.72      514.83    295.25 o 
  10   5   3      263.67       99.04    279.00 o 
  11   5   3       95.74      -93.02    416.27 o 
  12   5   3      231.45      321.20    370.42 o 
  13   5   3      178.73      145.24    300.77 o 
 -14   6   3      246.73      504.27    272.68 o 
 -13   6   3       10.08       22.29    242.82 o 
 -12   6   3      191.05      632.41    281.93 o 
 -11   6   3      258.93      -28.88    207.48 o 
  -9   6   3      218.80      149.33    171.68 o 
  -8   6   3      263.84      355.42    208.09 o 
  -7   6   3     1567.95     1961.35    171.67 o 
  -6   6   3     7988.12     8199.94    284.72 o 
  -5   6   3     1259.46     1143.09    132.46 o 
  -4   6   3    39699.29    37755.95    944.70 o 
  -3   6   3      143.19      255.84     89.09 o 
  -2   6   3     1069.41      948.74     75.26 o 
  -1   6   3     1690.74     1693.06    182.60 o 
   0   6   3      772.43      816.69     92.07 o 
   1   6   3     3774.35     3838.36    175.29 o 
   2   6   3     1477.62     1774.39    137.07 o 
   3   6   3     5191.86     5462.11    227.65 o 
   4   6   3     1022.71     1127.28    202.25 o 
   5   6   3       25.94      -31.71     84.47 o 
   6   6   3     1283.57      977.72    142.68 o 
   7   6   3      898.87      911.24    189.41 o 
   8   6   3        5.99      126.30    202.42 o 
   9   6   3        4.95      152.86    256.35 o 
  10   6   3        0.69      -34.71    294.10 o 
  11   6   3       54.32      378.65    421.26 o 
  12   6   3       78.20      212.47    367.21 o 
 -14   7   3      134.22      686.27    497.99 o 
 -13   7   3       24.54      130.92    264.16 o 
 -12   7   3       24.94      319.34    269.89 o 
 -11   7   3      545.56      753.21    773.66 o 
 -10   7   3       79.22      360.84    286.71 o 
  -9   7   3      279.62      -46.87    174.85 o 
  -8   7   3     1590.80     2057.85    390.02 o 
  -7   7   3      934.93     1121.23    241.91 o 
  -6   7   3     4544.24     4493.78    536.78 o 
  -5   7   3      240.40      201.15    115.27 o 
  -4   7   3     3953.76     3553.10    387.10 o 
  -3   7   3     3250.41     3082.27    216.62 o 
  -2   7   3     3556.58     3717.24    191.86 o 
  -1   7   3     2199.74     2277.84    235.19 o 
   0   7   3     2599.57     2834.74    161.45 o 
   1   7   3     2566.89     2203.72    147.23 o 
   2   7   3     6188.91     5941.12    231.23 o 
   3   7   3     2180.00     2039.76    157.68 o 
   4   7   3      465.08      498.96    117.47 o 
   5   7   3       97.43      298.70    106.05 o 
   6   7   3     4069.39     4260.63    297.15 o 
   7   7   3     1147.25     1465.95    705.08 o 
   8   7   3     2131.40     2406.29    403.16 o 
   9   7   3      164.87      -32.83    229.24 o 
  10   7   3      215.26      454.71    338.40 o 
  11   7   3      230.10      290.15    393.70 o 
  12   7   3       82.22      -52.04    359.34 o 
 -14   8   3      170.87      -75.89    196.62 o 
 -13   8   3       27.05      371.33    296.98 o 
 -12   8   3      791.52      670.48    311.41 o 
 -11   8   3       20.28      -53.61    226.22 o 
 -10   8   3     2214.40     2201.49    405.03 o 
  -9   8   3      454.86       89.84    433.35 o 
  -8   8   3     6460.71     6638.66    390.74 o 
  -7   8   3     1969.85     1944.69    235.52 o 
  -6   8   3     2686.37     2971.74    266.71 o 
  -5   8   3      142.48       39.91    105.11 o 
  -4   8   3    46846.79    45196.74   1134.57 o 
  -3   8   3     1470.04     1664.66    119.94 o 
  -1   8   3       29.25      110.07     67.43 o 
   0   8   3     7764.63     7206.27    254.29 o 
   1   8   3     4337.76     4450.24    262.91 o 
   2   8   3     1633.47     1964.78    214.73 o 
   3   8   3      355.28      464.13    133.21 o 
   4   8   3     2089.71     1974.47    172.56 o 
   5   8   3       20.75       41.70    121.36 o 
   6   8   3      115.87      340.73    148.83 o 
   7   8   3      273.31      539.34    242.16 o 
   8   8   3     1936.17     2519.86    434.56 o 
   9   8   3        0.58      267.86    274.49 o 
  10   8   3      164.15      -10.36    272.28 o 
  11   8   3       14.22      -71.99    458.05 o 
 -14   9   3      100.02      385.21    287.76 o 
 -13   9   3      156.64      -83.12    229.86 o 
 -12   9   3      789.16      965.56    352.40 o 
 -11   9   3       48.15      -69.69    299.91 o 
 -10   9   3      822.65      542.13    304.54 o 
  -9   9   3      254.68      176.97    171.42 o 
  -8   9   3     8366.19     7634.67    425.76 o 
  -7   9   3      708.67      474.21    164.28 o 
  -6   9   3     1859.94     2320.16    244.66 o 
  -5   9   3      414.29      557.30    139.83 o 
  -4   9   3     2290.90     2060.57    216.38 o 
  -3   9   3      168.54      257.95     78.92 o 
  -2   9   3     8393.59     7995.43    341.61 o 
  -1   9   3     1771.34     1477.65    168.19 o 
   0   9   3      876.39      881.13    116.22 o 
   1   9   3     8076.05     7621.42    338.27 o 
   2   9   3     2622.90     2710.18    174.23 o 
   3   9   3      600.01      698.79    120.48 o 
   4   9   3      226.25      122.74    136.62 o 
   5   9   3      411.85      348.82    157.71 o 
   6   9   3     2902.44     2793.42    481.44 o 
   7   9   3       13.42      419.20    245.45 o 
   8   9   3      129.48      438.83    283.21 o 
   9   9   3      484.51      288.47    313.57 o 
  10   9   3      168.11      127.55    295.55 o 
  11   9   3       33.15       -8.45    347.94 o 
 -13  10   3      276.84      602.91    627.29 o 
 -12  10   3       74.92     -128.10    328.06 o 
 -11  10   3      204.48      382.10    333.43 o 
 -10  10   3     1080.28      536.67    458.58 o 
  -9  10   3       12.83      214.36    150.95 o 
  -8  10   3     1771.91     2211.50    265.83 o 
  -7  10   3        0.62      -16.63    124.38 o 
  -6  10   3     2180.89     1658.26    222.22 o 
  -5  10   3        5.93      -13.46    143.28 o 
  -4  10   3     1685.52     1807.56    207.11 o 
  -3  10   3     1196.64     1415.28    186.05 o 
  -2  10   3     1840.70     2257.14    201.19 o 
  -1  10   3     8299.47     7160.64    333.57 o 
   0  10   3     2002.28     2335.94    174.32 o 
   1  10   3      839.80     1081.41    145.50 o 
   2  10   3      633.39      591.32    162.69 o 
   3  10   3       25.07       53.47    126.82 o 
   4  10   3      315.54      646.46    278.11 o 
   5  10   3       16.70      107.73    158.14 o 
   6  10   3      531.83      424.75    241.52 o 
   7  10   3        0.00      -63.91    210.20 o 
   8  10   3       67.55      212.69    280.63 o 
   9  10   3      241.33      476.61    503.51 o 
  10  10   3       18.23      715.48    321.92 o 
  11  10   3       43.70       72.21    224.16 o 
 -13  11   3       38.97       78.40    349.05 o 
 -12  11   3       11.09      400.37    375.29 o 
 -11  11   3       82.27       31.80    324.15 o 
 -10  11   3      809.79      581.75    331.28 o 
  -9  11   3       95.24      -65.77    145.24 o 
  -7  11   3      351.09      299.73    158.25 o 
  -6  11   3     4962.46     4826.85    357.90 o 
  -5  11   3      110.54      146.40    158.04 o 
  -4  11   3     3107.39     2806.16    258.46 o 
  -3  11   3       88.24       16.31    174.79 o 
  -2  11   3     2894.67     2629.90    502.81 o 
  -1  11   3     6059.30     5316.27    239.56 o 
   0  11   3     8431.84     8010.05    351.85 o 
   1  11   3       47.75     -177.60    118.40 o 
   2  11   3     1431.40     1671.45    232.73 o 
   3  11   3        6.86      -39.93    138.03 o 
   4  11   3    13466.95    11484.02    761.24 o 
   5  11   3      308.73      209.14    167.76 o 
   6  11   3      180.94      322.82    255.82 o 
   7  11   3      174.91      238.08    250.23 o 
   8  11   3      329.75      735.16    463.04 o 
   9  11   3       39.11      507.41    312.35 o 
  10  11   3      193.03      266.92    248.24 o 
 -13  12   3        0.32      -40.59    321.51 o 
 -12  12   3       54.74      -36.66    349.05 o 
 -11  12   3      186.16      659.73    390.48 o 
 -10  12   3       15.67     -111.65    297.60 o 
  -9  12   3      132.32       56.45    159.24 o 
  -8  12   3     2433.49     2441.38    294.28 o 
  -7  12   3      504.75      406.55    169.74 o 
  -6  12   3      478.99      404.13    253.95 o 
  -5  12   3      312.76      302.35    200.78 o 
  -4  12   3    13846.48    12879.52    510.89 o 
  -3  12   3       62.29      116.67    147.67 o 
  -2  12   3      859.29      940.44    165.03 o 
  -1  12   3     9714.69     8597.78    323.11 o 
   0  12   3     2751.48     2852.52    262.17 o 
   1  12   3      487.62      506.27    167.13 o 
   2  12   3     1176.62     1561.97    231.09 o 
   3  12   3      541.96      357.04    176.74 o 
   4  12   3     5243.93     4944.29    384.77 o 
   5  12   3        1.84      155.95    169.69 o 
   6  12   3      186.17      297.31    291.84 o 
   7  12   3      205.79      593.98    323.05 o 
   8  12   3      109.95      -21.09    270.70 o 
   9  12   3        9.67     -355.51    268.47 o 
 -12  13   3       24.31     -168.43    355.28 o 
 -11  13   3      207.67      193.47    353.13 o 
 -10  13   3      150.09      -75.54    318.84 o 
  -9  13   3      446.39      -17.54    199.00 o 
  -8  13   3      834.87      952.74    218.54 o 
  -7  13   3      622.58      686.80    282.73 o 
  -6  13   3     2520.17     2063.51    266.17 o 
  -5  13   3      275.26      643.11    254.41 o 
  -4  13   3      349.89      217.41    127.19 o 
  -3  13   3     3345.96     3117.48    420.40 o 
  -2  13   3     4892.30     4624.55    481.01 o 
  -1  13   3     2556.23     2355.79    435.71 o 
   0  13   3      856.34      772.75    172.26 o 
   1  13   3      251.25      297.88    159.98 o 
   2  13   3       24.08       51.78    151.25 o 
   3  13   3      299.27      530.38    182.68 o 
   4  13   3       35.51     -149.70    216.32 o 
   5  13   3      346.80      363.07    280.37 o 
   6  13   3      265.95      306.93    502.20 o 
   7  13   3        2.72     -367.16    244.77 o 
   8  13   3       12.95     -168.86    269.65 o 
   9  13   3       13.17      522.29    286.26 o 
 -12  14   3       25.86     -143.61    334.30 o 
 -11  14   3      163.68      348.42    412.31 o 
 -10  14   3        2.88      292.12    369.77 o 
  -9  14   3      180.99      170.36    195.78 o 
  -8  14   3      451.57      577.92    198.69 o 
  -7  14   3      768.09     1073.76    245.06 o 
  -6  14   3       24.63       43.78    156.52 o 
  -5  14   3      466.85      493.00    182.48 o 
  -4  14   3     2175.48     1980.56    265.50 o 
  -3  14   3     1061.89      989.27    463.57 o 
  -2  14   3     6392.07     5742.71    897.70 o 
  -1  14   3       82.65      127.84    233.92 o 
   0  14   3      643.11      848.79    292.72 o 
   1  14   3     1187.08      932.28    176.63 o 
   2  14   3     2578.15     2572.06    303.79 o 
   3  14   3     2248.47     2410.98    469.12 o 
   4  14   3       22.59       26.38    174.55 o 
   5  14   3      407.19      437.49    241.28 o 
   6  14   3      827.30      384.72    505.62 o 
   7  14   3       21.87      371.56    328.46 o 
   8  14   3      379.62      546.80    311.94 o 
 -12  15   3      517.06      962.88    551.87 o 
 -11  15   3      120.81     -294.90    374.74 o 
 -10  15   3       11.24       28.20    394.19 o 
  -9  15   3       53.37     -121.15    188.31 o 
  -8  15   3      867.71      976.29    254.83 o 
  -7  15   3        0.71      -73.27    178.42 o 
  -6  15   3      787.49      442.19    248.92 o 
  -5  15   3       40.75     -160.51    168.68 o 
  -4  15   3      963.36     1220.04    286.01 o 
  -3  15   3      285.93     -262.49    375.27 o 
  -2  15   3      578.13      353.18    261.56 o 
  -1  15   3      300.83      606.67    297.08 o 
   0  15   3        4.84      242.54    258.69 o 
   1  15   3      883.25      573.51    290.24 o 
   2  15   3     2943.97     2446.73    283.81 o 
   3  15   3      364.90      358.34    190.44 o 
   4  15   3      467.90      397.61    199.63 o 
   5  15   3      310.59      409.03    224.56 o 
   6  15   3       29.10     -485.58    456.21 o 
   7  15   3        0.74      157.61    604.69 o 
   8  15   3      167.48      557.65    295.38 o 
 -11  16   3        4.78       68.09    340.60 o 
 -10  16   3        2.62      -44.02    384.32 o 
  -9  16   3       73.23       15.36    222.37 o 
  -7  16   3       17.14       33.50    196.88 o 
  -6  16   3      451.08      371.66    218.51 o 
  -5  16   3       11.64      -43.80    218.41 o 
  -4  16   3     1471.14     1342.52    317.99 o 
  -3  16   3       26.96       -0.08    259.38 o 
  -2  16   3        8.15     -263.93    251.29 o 
  -1  16   3     1437.83     1466.66    362.77 o 
   0  16   3      662.23      582.73    318.56 o 
   1  16   3      930.37     1689.05    384.02 o 
   2  16   3      392.04      448.89    309.97 o 
   3  16   3       19.74      180.30    308.00 o 
   4  16   3      137.53      -65.64    173.40 o 
   5  16   3       29.38      224.56    239.28 o 
   6  16   3      126.75        1.44    364.49 o 
   7  16   3        3.45     -299.58    315.35 o 
 -10  17   3      192.10      529.59    359.20 o 
  -9  17   3       53.62      248.76    200.56 o 
  -8  17   3       13.12      -84.56    208.27 o 
  -7  17   3       80.76       -3.13    207.81 o 
  -6  17   3      305.65      232.09    242.91 o 
  -5  17   3      124.23       17.55    349.52 o 
  -4  17   3      527.10      617.31    279.06 o 
  -3  17   3      104.71      407.21    273.81 o 
  -2  17   3     1339.28     1108.01    443.33 o 
  -1  17   3     1816.23     1447.70    396.25 o 
   0  17   3       12.16      270.24    298.88 o 
   1  17   3     1102.72      931.16    352.85 o 
   2  17   3      110.79       82.75    318.77 o 
   3  17   3        3.80     -154.35    285.15 o 
   4  17   3        0.47       20.89    313.16 o 
   5  17   3        0.12     -129.67    483.01 o 
   6  17   3      166.59      358.98    298.53 o 
  -9  18   3      116.77       29.42    232.10 o 
  -8  18   3        2.87       26.92    413.11 o 
  -7  18   3      242.42      483.85    304.05 o 
  -6  18   3     2435.57     1467.29    908.22 o 
  -5  18   3      110.22      424.60    299.98 o 
  -4  18   3       48.43      467.63    283.13 o 
  -3  18   3       16.45      334.46    385.26 o 
  -2  18   3      581.92      874.24    377.29 o 
  -1  18   3     2138.08     2312.38    469.72 o 
   0  18   3       53.98       68.23    341.84 o 
   1  18   3      196.82      197.06    342.28 o 
   2  18   3      193.08      135.57    323.86 o 
   3  18   3       11.47       32.43    333.86 o 
   4  18   3      108.13      488.65    361.30 o 
  -8  19   3       86.85     -168.58    245.49 o 
  -7  19   3       22.17      322.07    292.75 o 
  -6  19   3      168.79      350.53    288.65 o 
  -5  19   3      216.65      813.70    341.11 o 
  -4  19   3        0.82      -63.75    245.69 o 
  -3  19   3      174.62      138.40    281.35 o 
  -2  19   3      175.67      352.54    353.59 o 
  -1  19   3     1154.49     1297.32    421.21 o 
   0  19   3       12.70      104.25    311.25 o 
   1  19   3       77.51      385.89    473.03 o 
   2  19   3      148.54     -267.59    285.21 o 
   3  19   3       14.97     -294.51    278.42 o 
  -7  20   3        3.14     -341.11    227.58 o 
  -6  20   3       70.25      321.38    261.95 o 
  -5  20   3        1.98      163.18    308.26 o 
  -4  20   3       10.99      214.31    289.60 o 
  -3  20   3      158.68      229.14    253.85 o 
  -2  20   3       68.03       46.47    333.73 o 
  -1  20   3      229.19      466.34    402.86 o 
   0  20   3       45.49      284.39    504.04 o 
   1  20   3      153.00      329.17    301.36 o 
   2 -21   4      270.09      223.55    152.38 o 
   4 -21   4        4.06       26.15    153.04 o 
   5 -21   4       87.66      359.05    151.91 o 
  -3 -20   4      125.95      627.55    484.59 o 
  -2 -20   4        9.33      673.65    477.23 o 
  -1 -20   4        9.68     -141.02    193.57 o 
   0 -20   4       47.99      514.77    317.45 o 
   3 -20   4      290.46      736.27    239.42 o 
   4 -20   4      107.21      -78.10    185.01 o 
   6 -20   4        0.76      280.23    565.79 o 
   7 -20   4       86.25      341.27    315.62 o 
  -4 -19   4      321.97     1104.92    465.83 o 
  -3 -19   4        0.16     -215.19    195.41 o 
  -2 -19   4       58.56      423.87    516.13 o 
  -1 -19   4        0.55       16.88    748.44 o 
   0 -19   4      814.31      567.89    268.27 o 
   1 -19   4     1398.66     1704.62    954.73 o 
   2 -19   4       87.37      176.50    197.46 o 
   3 -19   4      150.05      861.53    467.51 o 
   4 -19   4       93.97      356.24    192.94 o 
   5 -19   4      172.77      604.83    220.38 o 
   6 -19   4        0.84      163.60    213.42 o 
   7 -19   4       21.30      217.04    205.26 o 
   8 -19   4        2.05      653.31    310.62 o 
  -6 -18   4        5.31      492.21    832.53 o 
  -5 -18   4        2.38      392.13    225.42 o 
  -4 -18   4      522.26      895.20    410.45 o 
  -3 -18   4       23.00      160.94    188.41 o 
  -2 -18   4        6.14      208.46    307.90 o 
  -1 -18   4      235.65      544.43    253.79 o 
   0 -18   4     1585.00     1033.02    527.95 o 
   1 -18   4     1015.69     1525.24    332.96 o 
   2 -18   4       59.06      -90.67    168.57 o 
   3 -18   4       33.25      365.20    197.65 o 
   4 -18   4      515.12      704.86    258.53 o 
   5 -18   4       38.56      500.20    209.74 o 
   6 -18   4      612.25      666.39    245.36 o 
   7 -18   4       63.79      560.98    375.80 o 
   8 -18   4       34.25       65.70    288.55 o 
   9 -18   4        4.57      323.24    295.38 o 
  -7 -17   4        4.91      368.44    290.65 o 
  -6 -17   4       16.82     -330.78    287.98 o 
  -5 -17   4       26.64      313.53    230.84 o 
  -4 -17   4      516.72      229.35    203.32 o 
  -3 -17   4        9.66      332.91    190.97 o 
  -2 -17   4     1566.26     1430.48    355.14 o 
  -1 -17   4       20.12       79.17    183.37 o 
   0 -17   4      277.86       98.00    219.32 o 
   1 -17   4     1000.64     1274.43    421.00 o 
   3 -17   4       45.27      -32.07    168.38 o 
   4 -17   4      122.71      312.39    202.75 o 
   5 -17   4        0.87       70.54    183.94 o 
   6 -17   4      248.15      471.25    295.91 o 
   7 -17   4      219.97      136.92    312.20 o 
   8 -17   4       42.08       15.24    283.29 o 
   9 -17   4       27.64      250.21    259.90 o 
  10 -17   4       70.33     -139.94    211.69 o 
  -7 -16   4       26.64       80.04    655.41 o 
  -6 -16   4     1009.28      938.50    323.63 o 
  -5 -16   4       15.29       89.77    197.89 o 
  -4 -16   4      236.81      105.22    195.28 o 
  -3 -16   4        0.46      -82.07    181.50 o 
  -2 -16   4       25.22      233.49    172.60 o 
  -1 -16   4      768.02      695.72    211.09 o 
   0 -16   4     1201.35     1006.07    218.73 o 
   1 -16   4      130.89      224.71    172.42 o 
   2 -16   4      179.14      123.82    277.77 o 
   3 -16   4      403.96      607.29    224.29 o 
   4 -16   4     2252.24     2402.79    325.29 o 
   5 -16   4      340.11      815.46    252.54 o 
   6 -16   4        2.63      231.42    269.10 o 
   7 -16   4       26.87     -183.04    151.08 o 
   8 -16   4      905.85      927.98    290.11 o 
   9 -16   4      469.05      779.31    374.22 o 
  10 -16   4      181.26       96.31    268.21 o 
  11 -16   4       42.72      195.61    230.46 o 
  -8 -15   4       82.47      198.39    245.41 o 
  -7 -15   4       10.93       58.90    216.90 o 
  -6 -15   4       25.53      506.78    223.12 o 
  -5 -15   4        5.06       27.24    197.13 o 
  -4 -15   4      143.82      195.54    199.68 o 
  -3 -15   4      101.23      438.36    186.85 o 
  -2 -15   4      202.83      205.29    328.73 o 
  -1 -15   4      559.76      660.56    233.05 o 
   0 -15   4      752.55      932.27    262.48 o 
   1 -15   4       75.76       93.69    129.05 o 
   2 -15   4     1443.11     1475.87    284.62 o 
   3 -15   4       46.93      -94.55    133.56 o 
   4 -15   4     4724.92     6029.17    507.33 o 
   5 -15   4     1751.81     2049.42    311.15 o 
   6 -15   4      132.05      -50.30    170.25 o 
   7 -15   4      286.42      315.31    174.57 o 
   8 -15   4     3057.41     2731.34    625.19 o 
   9 -15   4      304.04      145.02    225.50 o 
  10 -15   4      404.82      517.79    291.69 o 
  11 -15   4       50.68      210.94    366.07 o 
  -8 -14   4        3.88      212.96    567.63 o 
  -7 -14   4       56.82      232.80    203.56 o 
  -6 -14   4      366.32      399.44    220.25 o 
  -5 -14   4      474.49      391.08    214.17 o 
  -4 -14   4     2432.16     2389.18    310.00 o 
  -3 -14   4       14.67      391.91    182.88 o 
  -2 -14   4       23.79     -165.78    121.08 o 
  -1 -14   4     1673.28     1683.04    329.45 o 
   0 -14   4     2421.05     2710.10    283.85 o 
   1 -14   4      143.25      241.18    132.28 o 
   2 -14   4      571.83      516.91    158.43 o 
   3 -14   4      186.48       42.51    143.29 o 
   4 -14   4     4718.91     4149.92    326.79 o 
   5 -14   4      517.90      878.17    194.54 o 
   6 -14   4        1.05       79.85    127.13 o 
   7 -14   4     2061.42     1882.23    306.88 o 
   8 -14   4      979.03     1257.16    506.14 o 
   9 -14   4        4.77      254.23    235.28 o 
  10 -14   4        3.42      209.57    235.98 o 
  11 -14   4       28.87       -3.38    275.88 o 
  12 -14   4       10.26     -332.39    304.32 o 
 -10 -13   4       12.08      193.77    174.13 o 
  -9 -13   4       33.86      280.17    245.11 o 
  -8 -13   4       39.91      -86.68    221.15 o 
  -7 -13   4      247.87      201.71    191.58 o 
  -6 -13   4     2975.04     2543.77    324.77 o 
  -5 -13   4       10.39      126.88    174.88 o 
  -4 -13   4     1578.12     2134.83    289.06 o 
  -3 -13   4     1125.55      933.15    216.70 o 
  -2 -13   4      890.92      804.39    207.47 o 
  -1 -13   4     1552.54     1487.71    219.66 o 
   0 -13   4       33.22      178.60    146.16 o 
   1 -13   4      270.19      227.69    137.27 o 
   2 -13   4     1830.32     2007.71    233.96 o 
   3 -13   4      307.14      251.77    114.93 o 
   4 -13   4       21.24      103.80    114.90 o 
   5 -13   4       27.29       58.12    122.15 o 
   6 -13   4       43.94        7.55    118.20 o 
   7 -13   4        4.37      124.14    155.82 o 
   8 -13   4      401.06      424.97    298.01 o 
   9 -13   4      283.16     -139.96    223.63 o 
  10 -13   4      800.55     1917.29    768.67 o 
  11 -13   4        4.90       22.04    249.83 o 
  12 -13   4       45.63      482.09    420.73 o 
 -10 -12   4       34.62      438.96    240.66 o 
  -9 -12   4       48.43       64.57    239.18 o 
  -8 -12   4      167.58      498.15    274.64 o 
  -7 -12   4        0.85      302.87    182.60 o 
  -6 -12   4      103.97      -78.29    159.62 o 
  -5 -12   4      526.34      870.31    206.14 o 
  -4 -12   4     3735.06     4330.69    369.46 o 
  -3 -12   4      354.12      312.96    152.59 o 
  -2 -12   4      147.74      247.73    149.16 o 
  -1 -12   4      846.47      745.63    181.32 o 
   0 -12   4     2501.24     2498.56    250.67 o 
   1 -12   4     1854.16     2149.30    227.45 o 
   2 -12   4      591.33      679.84    129.32 o 
   3 -12   4      160.72      174.52    106.89 o 
   4 -12   4      608.39      581.76    132.12 o 
   5 -12   4       40.55      125.13    112.10 o 
   6 -12   4      986.47      883.61    176.36 o 
   7 -12   4      130.97      231.61    143.70 o 
   8 -12   4      404.69      291.43    452.79 o 
   9 -12   4      242.60      240.84    229.27 o 
  11 -12   4       29.43      156.30    261.49 o 
  12 -12   4      646.51      358.49    281.21 o 
  13 -12   4      120.37      307.47    250.18 o 
 -11 -11   4       34.94      502.64    501.94 o 
 -10 -11   4      410.38     1130.91    445.96 o 
  -9 -11   4       97.17      272.88    253.45 o 
  -8 -11   4     1471.19      925.79    291.30 o 
  -7 -11   4      623.46      815.09    226.23 o 
  -6 -11   4       92.48       91.78    161.63 o 
  -5 -11   4       24.12       62.26    168.55 o 
  -4 -11   4    10184.12     9838.97    458.61 o 
  -3 -11   4      622.59      555.63    180.15 o 
  -2 -11   4     3124.06     2949.59    285.61 o 
  -1 -11   4        2.66       73.16    130.76 o 
   0 -11   4      400.05      582.86    143.70 o 
   1 -11   4     1628.79     1518.12    149.64 o 
   2 -11   4     1231.33     1502.71    156.12 o 
   3 -11   4     1746.53     1736.34    171.46 o 
   4 -11   4     6046.97     5735.41    291.92 o 
   5 -11   4      987.67      973.70    149.37 o 
   6 -11   4     2583.02     2726.25    350.10 o 
   7 -11   4      192.08      283.39    141.64 o 
   8 -11   4       14.04       16.70    165.10 o 
   9 -11   4      937.46     1106.49    288.68 o 
  10 -11   4      216.19      410.01    247.20 o 
  11 -11   4      334.12      485.69    645.42 o 
  12 -11   4       63.35      -16.31    269.10 o 
  13 -11   4      295.47      826.09    279.60 o 
 -11 -10   4       24.55      372.10    301.06 o 
 -10 -10   4       63.06      254.56    312.51 o 
  -9 -10   4        1.78      -42.54    229.93 o 
  -8 -10   4      699.07      393.60    241.50 o 
  -7 -10   4      176.06      186.16    247.42 o 
  -6 -10   4     2220.01     2138.57    270.19 o 
  -5 -10   4      491.26      537.29    174.70 o 
  -4 -10   4     2793.57     2718.97    361.71 o 
  -3 -10   4       17.50       89.91    137.70 o 
  -2 -10   4       58.32      179.46    134.16 o 
  -1 -10   4      757.42      739.65    163.67 o 
   0 -10   4      526.81      707.68    129.27 o 
   1 -10   4     4229.77     4456.32    244.35 o 
   2 -10   4     1359.45     1375.36    149.28 o 
   3 -10   4        4.88       87.87     93.76 o 
   4 -10   4     2165.18     1747.22    178.66 o 
   5 -10   4     3196.28     3103.17    224.10 o 
   6 -10   4       20.17      244.27    111.56 o 
   7 -10   4     1280.56      931.16    202.75 o 
   8 -10   4       24.12       89.18    148.07 o 
   9 -10   4       11.41      447.07    214.25 o 
  10 -10   4        2.67       35.97    210.82 o 
  11 -10   4      903.75     1128.02    310.88 o 
  12 -10   4      199.24      526.55    306.15 o 
  13 -10   4      165.10      592.96    484.59 o 
 -12  -9   4        0.42     -122.47    198.82 o 
 -11  -9   4       88.15      556.59    546.61 o 
 -10  -9   4       16.05       -5.24    257.04 o 
  -9  -9   4      171.80      230.86    251.88 o 
  -8  -9   4        4.92      -13.61    190.15 o 
  -7  -9   4      512.72      539.26    284.93 o 
  -6  -9   4      575.39      342.83    155.24 o 
  -5  -9   4      406.51      265.90    143.65 o 
  -4  -9   4     1314.66     1269.46    198.07 o 
  -3  -9   4      427.72      964.84    272.76 o 
  -2  -9   4     2798.87     3399.91    408.04 o 
  -1  -9   4     3660.46     4164.21    363.22 o 
   0  -9   4     1409.21     1311.23    158.32 o 
   1  -9   4       45.56       87.09     79.11 o 
   2  -9   4    20575.04    20417.05    514.35 o 
   3  -9   4      212.87      235.74     93.85 o 
   4  -9   4     8971.83     9066.77    321.07 o 
   5  -9   4     2228.66     2161.58    188.20 o 
   6  -9   4     3533.40     3694.64    235.73 o 
   7  -9   4     2153.24     1718.08    240.84 o 
   8  -9   4     2146.99     2507.16    275.16 o 
   9  -9   4       98.73      204.15    207.87 o 
  10  -9   4       12.96      327.44    215.82 o 
  11  -9   4        9.03      257.02    356.35 o 
  12  -9   4      100.39      239.94    250.20 o 
  13  -9   4       86.88      373.98    464.88 o 
 -12  -8   4      266.16      409.26    284.19 o 
 -11  -8   4       57.46      195.98    275.43 o 
 -10  -8   4      157.12      216.53    249.59 o 
  -9  -8   4      124.63      396.44    260.40 o 
  -8  -8   4      653.06      467.10    234.90 o 
  -7  -8   4       33.19      -21.63    186.80 o 
  -6  -8   4    16358.90    16013.26    577.09 o 
  -5  -8   4     2646.26     2263.33    230.77 o 
  -4  -8   4    18494.77    16978.49    569.74 o 
  -3  -8   4      162.96      275.88    126.65 o 
  -2  -8   4     6970.28     7302.73    430.32 o 
  -1  -8   4     4147.06     4582.99    288.83 o 
   0  -8   4    19249.63    19226.68    464.74 o 
   1  -8   4     1946.96     2227.17    156.20 o 
   2  -8   4    17785.03    16505.37    430.45 o 
   3  -8   4      178.09       99.94     84.21 o 
   4  -8   4    22005.02    21809.81    551.00 o 
   5  -8   4     1387.99     1435.73    151.80 o 
   6  -8   4     2014.04     2364.60    191.03 o 
   7  -8   4      131.85      166.10    102.67 o 
   8  -8   4    10280.11     9648.83    451.62 o 
   9  -8   4      117.77      349.22    191.34 o 
  10  -8   4       31.44      166.84    218.38 o 
  11  -8   4      115.92       51.27    182.02 o 
  12  -8   4      405.97      453.83    218.88 o 
  13  -8   4      151.00      377.31    243.35 o 
  14  -8   4        9.20       92.50    257.54 o 
 -13  -7   4       46.59      551.34    428.35 o 
 -12  -7   4       10.88     -164.53    258.98 o 
 -11  -7   4      146.49        7.57    237.32 o 
 -10  -7   4       81.64      469.55    375.53 o 
  -9  -7   4        2.22      -31.34    202.25 o 
  -8  -7   4     2144.85     2192.34    349.36 o 
  -7  -7   4      320.48      252.35    155.35 o 
  -6  -7   4      482.23      392.37    144.24 o 
  -5  -7   4      267.75      303.39    133.20 o 
  -4  -7   4     7654.28     7082.05    328.76 o 
  -3  -7   4      492.60      681.81    145.57 o 
  -2  -7   4      127.90      146.58    107.64 o 
  -1  -7   4     2795.43     3022.00    244.14 o 
   0  -7   4      157.49      109.46     75.10 o 
   1  -7   4      588.11      806.94     98.01 o 
   2  -7   4     3744.51     3719.04    180.20 o 
   3  -7   4     3545.98     3380.56    188.46 o 
   4  -7   4     1701.19     1599.58    218.10 o 
   5  -7   4      516.33      532.06    108.45 o 
   6  -7   4     2834.07     2683.15    193.60 o 
   7  -7   4       67.03      -51.98    107.37 o 
   8  -7   4     1585.12     1327.52    230.27 o 
   9  -7   4       57.67      129.35    136.27 o 
  10  -7   4      234.24      387.23    161.51 o 
  11  -7   4      157.40      280.53    200.13 o 
  12  -7   4      156.84      394.79    204.77 o 
  13  -7   4      272.33      383.35    239.96 o 
  14  -7   4        0.01      674.76    356.61 o 
 -13  -6   4       92.75      441.50    251.23 o 
 -12  -6   4      301.98      222.98    272.00 o 
 -11  -6   4      197.66      363.03    251.74 o 
 -10  -6   4      127.82      477.80    249.87 o 
  -9  -6   4      647.80      746.78    324.02 o 
  -8  -6   4     1672.18     1396.66    240.99 o 
  -7  -6   4      329.09      282.55    135.93 o 
  -6  -6   4     5507.24     5601.17    343.51 o 
  -5  -6   4        2.59       31.46     73.34 o 
  -4  -6   4     1928.02     2070.02    132.86 o 
  -3  -6   4      889.71      670.69    127.58 o 
  -2  -6   4       57.08       12.08     89.29 o 
  -1  -6   4      133.58       58.18     57.73 o 
   0  -6   4    10138.79    10230.15    276.20 o 
   1  -6   4      317.85      344.61     71.87 o 
   2  -6   4     2565.70     2209.31    140.36 o 
   4  -6   4      622.92      708.54    104.26 o 
   5  -6   4      155.78      112.74     81.53 o 
   6  -6   4    15377.81    14597.59    414.54 o 
   7  -6   4       17.06       40.96    116.94 o 
   8  -6   4     2271.27     2199.55    254.60 o 
   9  -6   4       12.61      122.63    115.50 o 
  10  -6   4     2295.51     2591.86    358.97 o 
  11  -6   4      148.93      269.59    158.85 o 
  12  -6   4      755.97      831.71    254.45 o 
  13  -6   4        0.56      151.87    193.99 o 
  14  -6   4      463.55      804.88    309.31 o 
 -13  -5   4       19.03      735.70    614.67 o 
 -12  -5   4       31.19      -21.07    217.99 o 
 -11  -5   4        6.28      -82.54    414.95 o 
 -10  -5   4      837.20     1485.50    320.50 o 
  -9  -5   4      150.51      126.52    181.50 o 
  -8  -5   4      810.83      534.06    154.31 o 
  -7  -5   4      797.99      977.65    142.16 o 
  -6  -5   4       49.65       49.14     88.68 o 
  -5  -5   4        3.60       16.93     77.74 o 
  -4  -5   4     6907.95     7144.11    241.54 o 
  -3  -5   4       14.89      -21.04     48.62 o 
  -2  -5   4    20535.19    22945.65    506.90 o 
  -1  -5   4      480.30      481.80     85.70 o 
   0  -5   4    14840.40    13390.61    327.48 o 
   1  -5   4        2.28      -37.80     46.48 o 
   2  -5   4    34055.25    37931.74    783.45 o 
   3  -5   4     2125.68     1885.12    130.43 o 
   4  -5   4     3431.16     3624.54    175.20 o 
   5  -5   4     4541.68     4083.78    210.74 o 
   6  -5   4    22626.44    19207.19    494.53 o 
   7  -5   4        0.53       95.73    108.36 o 
   8  -5   4     6536.11     6151.76    698.51 o 
   9  -5   4       23.06       79.19    109.31 o 
  10  -5   4     4014.16     3607.86    344.88 o 
  11  -5   4        0.24       95.40    176.34 o 
  12  -5   4     1372.97     1648.19    287.89 o 
  13  -5   4        3.29     -214.06    167.74 o 
  14  -5   4      498.74      595.70    341.63 o 
 -14  -4   4        9.16      467.77    496.15 o 
 -13  -4   4      201.29      455.48    276.87 o 
 -12  -4   4      600.54      779.59    307.94 o 
 -11  -4   4      170.48      255.79    485.38 o 
 -10  -4   4     1611.25     1373.98    299.32 o 
  -9  -4   4      390.31      306.45    204.07 o 
  -8  -4   4       54.89       73.25    103.48 o 
  -7  -4   4      124.76      -19.32     89.48 o 
  -6  -4   4       69.73      115.76     90.83 o 
  -5  -4   4      792.36      876.63    117.15 o 
  -4  -4   4    17184.01    17340.90    436.40 o 
  -3  -4   4      105.33      170.03     63.24 o 
  -2  -4   4      246.61      259.49     54.98 o 
  -1  -4   4      419.80      366.88     63.82 o 
   1  -4   4     3746.05     3783.15    138.78 o 
   2  -4   4    19785.62    23051.74    506.12 o 
   3  -4   4       38.15       47.86     54.46 o 
   4  -4   4     4016.40     4017.72    174.29 o 
   5  -4   4     5747.67     4939.98    201.42 o 
   6  -4   4     2619.15     2808.97    158.41 o 
   7  -4   4      214.23      137.39    112.42 o 
   8  -4   4       30.40      -50.15    101.23 o 
   9  -4   4      303.87      269.02    142.20 o 
  10  -4   4      259.26      152.01    131.86 o 
  11  -4   4       78.94      287.87    157.31 o 
  12  -4   4        0.26      175.63    159.12 o 
  13  -4   4       31.77      409.57    239.03 o 
  14  -4   4        4.49      202.91    197.02 o 
 -14  -3   4       56.12      344.62    209.28 o 
 -13  -3   4       54.42      199.19    223.94 o 
 -12  -3   4      583.04     1134.90    300.08 o 
 -11  -3   4       51.24       47.13    190.39 o 
 -10  -3   4        5.63      121.41    116.73 o 
  -9  -3   4      324.36      423.59    148.32 o 
  -8  -3   4     5974.24     6154.07    364.82 o 
  -7  -3   4      284.96       74.01    109.58 o 
  -6  -3   4     2884.25     2937.13    197.68 o 
  -5  -3   4      164.87      115.46     73.35 o 
  -4  -3   4     3737.18     4268.78    238.79 o 
  -3  -3   4      925.51      932.61     93.95 o 
  -2  -3   4     6796.15     7640.46    212.85 o 
  -1  -3   4       36.04       27.27     49.28 o 
   0  -3   4      826.78      940.40     74.16 o 
   1  -3   4      180.76      176.41     50.58 o 
   2  -3   4    82443.41    90840.46   1704.73 o 
   3  -3   4     2122.14     2130.44    117.16 o 
   4  -3   4    24139.31    24351.44    544.92 o 
   5  -3   4     1607.13     1568.88    110.90 o 
   6  -3   4      115.96       64.92     54.37 o 
   7  -3   4      129.32      215.62    199.61 o 
   8  -3   4     2135.80     2040.99    225.05 o 
   9  -3   4      807.89      830.51    173.65 o 
  10  -3   4       92.18      166.38    136.54 o 
  11  -3   4      274.47      321.06    158.64 o 
  12  -3   4      818.93      491.90    201.71 o 
  13  -3   4      214.09      365.47    193.02 o 
  14  -3   4      125.39      403.48    293.54 o 
 -14  -2   4       90.43      423.09    229.31 o 
 -13  -2   4      127.24      319.31    256.47 o 
 -12  -2   4      512.53      416.27    396.82 o 
 -11  -2   4      177.38      -59.21    141.92 o 
 -10  -2   4     3823.60     3852.91    493.96 o 
  -9  -2   4        4.38       31.99    123.69 o 
  -8  -2   4     4480.82     4573.83    379.08 o 
  -7  -2   4      242.27      170.51    105.39 o 
  -6  -2   4    36228.62    35272.68    800.69 o 
  -5  -2   4      346.03      277.75     88.52 o 
  -4  -2   4      936.62     1047.72    145.12 o 
  -3  -2   4       71.26      145.30     73.20 o 
  -2  -2   4    80130.81    83228.14   1566.14 o 
  -1  -2   4      358.11      413.42     52.77 o 
   1  -2   4        7.60       -3.56     38.55 o 
   2  -2   4    48579.76    58358.52   1118.83 o 
   3  -2   4      418.29      305.04     58.66 o 
   4  -2   4     1379.90     1387.40    147.70 o 
   5  -2   4     5258.31     4620.26    273.81 o 
   6  -2   4      234.78      217.10    111.73 o 
   7  -2   4        2.94       -0.93     94.80 o 
   8  -2   4       92.89       50.37     95.85 o 
   9  -2   4        8.47      -17.61    146.49 o 
  10  -2   4      255.52      436.85    166.37 o 
  11  -2   4        0.15        7.85    197.95 o 
  12  -2   4     1268.78     1809.81    302.45 o 
  13  -2   4        3.41      250.09    188.37 o 
  14  -2   4      440.82      126.22    183.08 o 
 -14  -1   4       54.26      -21.02    431.51 o 
 -13  -1   4        1.10     -228.61    290.41 o 
 -12  -1   4      717.91      789.57    214.26 o 
 -11  -1   4      186.31      424.04    215.16 o 
 -10  -1   4      944.19     1288.61    229.94 o 
  -9  -1   4      573.92      465.53    156.64 o 
  -8  -1   4     3436.58     3591.36    247.22 o 
  -7  -1   4      107.10       35.31    101.03 o 
  -6  -1   4    10519.94    10745.88    346.29 o 
  -5  -1   4      923.97     1240.33    158.16 o 
  -4  -1   4     9014.56     8893.16    271.60 o 
  -3  -1   4     1466.10     1636.74    112.40 o 
  -2  -1   4   178407.20   184307.61   3356.55 o 
  -1  -1   4       15.05      -25.89     28.52 o 
   2  -1   4    39289.79    45130.26    877.06 o 
   3  -1   4     3486.89     3043.59    125.62 o 
   4  -1   4      166.65      177.18    100.83 o 
   5  -1   4        1.10       22.89     82.82 o 
   6  -1   4     3090.74     3250.51    256.59 o 
   7  -1   4      891.28      846.60    167.26 o 
   8  -1   4      595.55      584.73    146.84 o 
   9  -1   4      569.28      877.58    178.49 o 
  10  -1   4       13.56      -54.30    122.83 o 
  11  -1   4      333.18      507.73    189.10 o 
  12  -1   4      416.20      498.02    182.49 o 
  13  -1   4      188.72      430.71    215.99 o 
  14  -1   4        3.58      260.63    182.91 o 
 -14   0   4        5.29     -152.42    511.40 o 
 -13   0   4       55.23       48.32    191.47 o 
 -12   0   4      580.07      322.66    194.72 o 
 -11   0   4      210.62      317.76    230.60 o 
 -10   0   4     2538.18     2489.70    297.31 o 
  -9   0   4     1103.42     1382.24    214.47 o 
  -8   0   4      137.89      222.66    109.81 o 
  -7   0   4     2206.88     2674.83    203.94 o 
  -6   0   4     8122.34     8297.51    291.38 o 
  -5   0   4      354.43      486.14     99.05 o 
  -4   0   4      897.50      973.74    107.42 o 
  -3   0   4      154.54      298.79     67.49 o 
  -2   0   4    13275.80    13244.00    308.86 o 
  -1   0   4      744.51      904.48     60.48 o 
   1   0   4      969.76     1133.17     71.27 o 
   2   0   4    45170.14    51248.46    988.32 o 
   3   0   4     2502.92     2541.24    112.98 o 
   4   0   4      997.41     1322.78    147.82 o 
   5   0   4        6.66       67.78     88.71 o 
   6   0   4     1686.76     1718.77    202.50 o 
   7   0   4      782.83      653.59    157.19 o 
   8   0   4        1.27        5.54    107.39 o 
   9   0   4      189.72      331.51    264.70 o 
  10   0   4      405.76      527.56    161.52 o 
  11   0   4      438.82      398.32    188.25 o 
  12   0   4      149.91      278.49    177.50 o 
  13   0   4      229.89      361.47    214.92 o 
  14   0   4      137.48      499.67    307.19 o 
 -14   1   4        0.62      150.10    245.86 o 
 -13   1   4      104.54      -16.73    238.62 o 
 -12   1   4     1173.55     1048.79    281.77 o 
 -11   1   4      646.06      616.42    269.09 o 
 -10   1   4       43.40      156.61    146.43 o 
  -9   1   4       42.53      -74.06    114.08 o 
  -8   1   4     3518.00     3316.44    223.48 o 
  -7   1   4     1761.14     1785.71    169.16 o 
  -6   1   4      878.94      768.42    144.90 o 
  -5   1   4      478.84      479.01     97.00 o 
  -4   1   4     9496.86    11411.42    430.52 o 
  -3   1   4      375.85      403.47     69.20 o 
  -2   1   4    58654.37    65105.20   1234.06 o 
  -1   1   4     1127.73     1240.54    113.52 o 
   0   1   4    35810.33    32897.09    652.76 o 
   2   1   4    30399.13    31924.46    650.71 o 
   3   1   4      224.73      250.99     55.31 o 
   4   1   4    12530.35    10988.55    279.25 o 
   5   1   4      640.82      917.29    148.20 o 
   6   1   4    23510.93    21372.48    748.75 o 
   7   1   4        0.35      101.77    108.80 o 
   8   1   4     1482.17     1270.41    200.20 o 
   9   1   4      309.48      248.18    131.86 o 
  10   1   4     1849.03     1847.25    253.52 o 
  11   1   4       65.52      129.79    157.80 o 
  12   1   4      153.49      271.82    253.07 o 
  13   1   4        3.22       91.50    236.13 o 
  14   1   4      138.41      281.19    385.78 o 
 -14   2   4       36.74      102.36    400.50 o 
 -13   2   4      158.26      241.34    256.43 o 
 -12   2   4       54.96     -103.26    205.88 o 
 -11   2   4       28.79     -103.77    148.03 o 
 -10   2   4        8.08       23.77    131.32 o 
  -9   2   4        0.43      -29.15    129.20 o 
  -8   2   4     7022.32     7123.51    297.63 o 
  -7   2   4      395.64      597.86    117.30 o 
  -6   2   4      110.84       80.85     91.73 o 
  -5   2   4        1.00      -30.69     63.78 o 
  -4   2   4     1292.38     1587.16    119.90 o 
  -3   2   4      129.40      245.17     60.46 o 
  -2   2   4    28151.89    30934.94    625.84 o 
  -1   2   4      771.40      679.79     61.50 o 
   0   2   4    55294.32    61915.08   1181.70 o 
   1   2   4      625.47      812.89     90.81 o 
   2   2   4   105341.72   117744.17   2186.10 o 
   3   2   4      251.47      276.67     86.56 o 
   4   2   4     3859.89     3987.69    167.39 o 
   5   2   4       72.48       72.44     73.74 o 
   6   2   4    19701.43    18191.95    751.78 o 
   7   2   4      119.95      198.27    164.09 o 
   8   2   4     7259.73     7200.06    487.90 o 
   9   2   4     1037.70      694.43    202.89 o 
  10   2   4      688.67      426.30    244.41 o 
  11   2   4       33.66      249.93    196.03 o 
  12   2   4       52.58      195.14    197.16 o 
  13   2   4      181.00      636.66    338.46 o 
 -14   3   4      136.69      265.44    290.21 o 
 -13   3   4      386.88      136.61    281.48 o 
 -12   3   4     1008.59     1191.64    314.53 o 
 -11   3   4      255.37       26.01    283.29 o 
 -10   3   4      598.34      731.67    209.85 o 
  -9   3   4      550.78      622.42    168.59 o 
  -8   3   4      461.50      596.47    120.79 o 
  -7   3   4      151.88      252.15     99.01 o 
  -6   3   4       44.92       88.56    108.41 o 
  -5   3   4      538.16      597.36     94.76 o 
  -4   3   4      130.33      142.87     61.80 o 
  -3   3   4     5767.48     6514.02    193.77 o 
   1   3   4       13.58        5.90     54.17 o 
   2   3   4    13884.05    14362.49    350.14 o 
   3   3   4     2731.98     2543.37    141.21 o 
   4   3   4    10008.24    10243.42    311.64 o 
   5   3   4      198.13      256.60     82.03 o 
   6   3   4     1704.63     1714.28    213.44 o 
   7   3   4       46.17       84.28    131.81 o 
   8   3   4      724.65      423.49    171.86 o 
   9   3   4       28.54      297.89    166.43 o 
  10   3   4        2.66     -276.05    184.03 o 
  11   3   4        3.05      243.31    179.20 o 
  12   3   4       11.57       84.26    335.39 o 
  13   3   4        3.34        5.73    494.84 o 
 -14   4   4        3.80      101.63    270.11 o 
 -13   4   4       91.77      104.70    266.15 o 
 -12   4   4      546.16      290.86    268.40 o 
 -11   4   4      237.84      -48.36    182.37 o 
 -10   4   4      159.21      177.23    215.28 o 
  -9   4   4     2193.49     2286.78    257.62 o 
  -8   4   4       15.90      -10.17     95.41 o 
  -7   4   4      539.16      683.60    148.54 o 
  -6   4   4     5370.32     5022.90    263.85 o 
  -5   4   4      482.97      404.34     87.63 o 
  -4   4   4     3763.29     3872.80    162.15 o 
  -3   4   4     8888.39     8684.12    304.34 o 
  -2   4   4     3572.09     3775.28    131.55 o 
  -1   4   4       31.44      103.20     46.37 o 
   0   4   4    37208.47    33777.53    802.92 o 
   1   4   4       63.76       68.30     60.04 o 
   2   4   4     4875.16     4957.50    185.62 o 
   3   4   4      830.86      874.58    101.79 o 
   4   4   4     2456.98     2043.83    147.16 o 
   5   4   4      438.79      297.45     91.23 o 
   6   4   4     9650.07    10069.46    590.36 o 
   7   4   4      598.27      454.14    177.83 o 
   8   4   4     1163.72     1134.00    215.84 o 
   9   4   4      455.52      484.49    193.66 o 
  10   4   4     2577.65     2439.59    317.21 o 
  11   4   4      139.51     -144.10    304.59 o 
  12   4   4      800.30     1087.41    410.85 o 
  13   4   4      103.67      444.05    323.69 o 
 -14   5   4      253.08        3.33    562.38 o 
 -13   5   4       48.62      -88.99    231.95 o 
 -12   5   4      128.10      218.10    467.51 o 
 -11   5   4      118.87      305.16    241.77 o 
 -10   5   4      721.59     1013.00    483.01 o 
  -9   5   4       93.78      204.59    171.99 o 
  -8   5   4     1831.91     1819.17    177.24 o 
  -7   5   4      537.32      786.77    123.77 o 
  -6   5   4     9909.35     8909.86    475.68 o 
  -5   5   4     1418.17     1578.44    122.59 o 
  -4   5   4      818.16      762.40    124.17 o 
  -3   5   4        8.41       34.46     97.07 o 
  -2   5   4      162.57      355.57     81.02 o 
  -1   5   4      405.47      381.27     69.24 o 
   0   5   4     6395.38     6516.87    219.92 o 
   1   5   4       34.88        1.16     54.08 o 
   2   5   4    30653.61    32476.76    705.46 o 
   3   5   4      844.38      832.18    109.68 o 
   4   5   4    36512.77    33868.82    892.45 o 
   5   5   4       29.98       92.04     93.11 o 
   6   5   4     2641.40     2663.91    287.72 o 
   7   5   4      130.91      165.64    151.62 o 
   8   5   4      397.51      490.73    182.25 o 
   9   5   4        7.47      -18.06    242.25 o 
  10   5   4       96.17      259.54    295.62 o 
  11   5   4      145.66      225.35    323.48 o 
  12   5   4      305.92       83.82    331.62 o 
  13   5   4       42.88      242.82    390.51 o 
 -14   6   4      302.07      768.34    340.39 o 
 -13   6   4       79.45      -31.38    266.29 o 
 -12   6   4     2113.32     2065.56   1026.21 o 
 -11   6   4       25.06      151.43    277.25 o 
 -10   6   4     8416.38     8700.15   1990.14 o 
  -9   6   4      158.69      206.80    130.15 o 
  -8   6   4     1486.78     1590.47    210.60 o 
  -7   6   4       72.66      386.57    127.16 o 
  -6   6   4    13282.01    11710.05    351.56 o 
  -5   6   4      625.84      808.84    153.37 o 
  -4   6   4      710.14      756.21    129.81 o 
  -3   6   4      131.85      -76.13     71.23 o 
  -2   6   4    36124.16    32098.16    771.82 o 
  -1   6   4     5933.83     4787.49    386.74 o 
   0   6   4     8680.88     9038.95    274.67 o 
   1   6   4      159.30       59.54     65.29 o 
   2   6   4    38065.23    38371.86    825.37 o 
   3   6   4        2.42       82.15     95.81 o 
   4   6   4     1030.38     1290.99    142.02 o 
   5   6   4      385.00      259.84    104.99 o 
   6   6   4        6.72      -93.42    121.90 o 
   7   6   4      101.70       53.58    144.13 o 
   8   6   4      416.24     1073.24    306.15 o 
   9   6   4      181.92      300.92    294.49 o 
  10   6   4       99.99     -114.30    288.00 o 
  11   6   4      200.89      219.64    354.54 o 
  12   6   4       13.58     -269.11    347.41 o 
 -14   7   4       16.56      540.69    315.62 o 
 -13   7   4       86.57      527.14    679.32 o 
 -12   7   4      173.25      299.76    268.48 o 
 -11   7   4        2.63      193.78    226.22 o 
 -10   7   4     1284.65     1580.46    349.95 o 
  -9   7   4       73.67      180.58    131.96 o 
  -8   7   4      299.53      277.10    148.45 o 
  -7   7   4       21.43      263.24    134.52 o 
  -6   7   4     2693.40     2059.50    224.31 o 
  -5   7   4     1409.82     1482.73    185.51 o 
  -4   7   4    12516.30    12295.80    432.13 o 
  -3   7   4     1269.25     1611.58    169.87 o 
  -2   7   4    18374.20    18676.32    448.76 o 
  -1   7   4      118.69       77.94     78.17 o 
   0   7   4    56772.83    55317.05   1129.92 o 
   1   7   4     1805.85     2216.09    155.60 o 
   2   7   4     4134.93     4641.03    218.46 o 
   3   7   4      173.78      223.32     94.79 o 
   4   7   4     2774.37     2648.23    192.89 o 
   5   7   4       15.72       82.50     97.28 o 
   6   7   4     1159.03     1377.72    212.85 o 
   7   7   4      630.40      819.62    243.94 o 
   8   7   4       20.69      225.23    280.40 o 
   9   7   4       39.85       80.51    242.04 o 
  10   7   4      208.23      136.65    353.75 o 
  11   7   4      404.05      478.98    514.02 o 
  12   7   4      152.50     -336.93    291.53 o 
 -14   8   4       24.96      205.32    212.54 o 
 -13   8   4      224.04      544.70    328.05 o 
 -12   8   4     1204.86     1568.35    378.08 o 
 -11   8   4        7.96      -94.07    247.81 o 
 -10   8   4     1124.51     1262.29    349.52 o 
  -9   8   4      106.98      105.19    244.30 o 
  -8   8   4     7320.56     7338.47    412.31 o 
  -7   8   4      228.15      161.22    145.76 o 
  -6   8   4       15.50      -84.90     83.22 o 
  -5   8   4      330.10      190.18    123.41 o 
  -4   8   4    29192.78    27927.83    789.06 o 
  -3   8   4     2894.65     2270.96    300.64 o 
  -2   8   4     6908.05     6139.43    297.53 o 
  -1   8   4       15.63      164.58     72.88 o 
   0   8   4    28751.24    26305.36    617.07 o 
   1   8   4      228.58      357.81    121.30 o 
   2   8   4     1447.55     1525.73    148.12 o 
   3   8   4        3.93       65.35     98.01 o 
   4   8   4     1138.15     1344.37    180.17 o 
   5   8   4     1447.21     1626.91    213.24 o 
   6   8   4     1116.16     1439.25    302.76 o 
   7   8   4      284.81      267.35    226.22 o 
   8   8   4      378.36      476.85    294.85 o 
   9   8   4      167.04      252.15    286.74 o 
  10   8   4       42.75     -164.45    265.84 o 
  11   8   4        0.43      266.67    360.06 o 
 -14   9   4       61.51      614.59    248.05 o 
 -13   9   4        0.58      135.12    238.62 o 
 -12   9   4       17.91      179.16    420.21 o 
 -11   9   4      325.91      188.81    257.85 o 
 -10   9   4      135.74       45.12    273.00 o 
  -9   9   4      232.05      324.27    159.10 o 
  -8   9   4    10357.63     9388.94    476.65 o 
  -7   9   4      392.82      464.82    160.99 o 
  -6   9   4      736.35      536.48    148.05 o 
  -5   9   4      183.19      145.30    117.81 o 
  -4   9   4    10238.54     9166.56    538.20 o 
  -3   9   4     6668.90     6813.74    390.01 o 
  -2   9   4       28.59       29.30     62.84 o 
  -1   9   4      268.61      194.39     79.60 o 
   0   9   4    38175.03    36668.51    819.04 o 
   1   9   4      391.08      642.66    194.81 o 
   2   9   4      446.87      508.36    108.22 o 
   3   9   4      315.92      271.63    100.46 o 
   4   9   4      601.71      761.35    178.09 o 
   5   9   4     2162.13     1856.60    238.11 o 
   6   9   4      575.16      886.37    284.92 o 
   7   9   4       41.70      390.25    244.06 o 
   8   9   4     1424.36     1821.88    383.84 o 
   9   9   4      368.49      269.14    294.86 o 
  10   9   4      256.56      605.81    440.18 o 
  11   9   4        5.08      203.08    358.71 o 
 -13  10   4       62.81      720.58    305.53 o 
 -12  10   4      115.45      547.89    399.37 o 
 -11  10   4      191.80     -164.43    298.55 o 
 -10  10   4      103.31     -127.62    260.02 o 
  -9  10   4     1152.22     1383.60    236.62 o 
  -8  10   4     2848.98     2689.33    412.05 o 
  -7  10   4      390.24      614.10    165.85 o 
  -6  10   4        7.15      -13.33    129.41 o 
  -5  10   4      104.16      -10.53     93.80 o 
  -4  10   4     2117.72     2371.18    233.18 o 
  -3  10   4     2001.71     1752.16    221.91 o 
  -2  10   4     1757.01     1587.45    178.02 o 
  -1  10   4      466.63      498.25     98.62 o 
   0  10   4     5904.66     5596.58    244.80 o 
   1  10   4      265.01      231.76     95.20 o 
   2  10   4     4489.68     4038.76    313.35 o 
   4  10   4     6440.12     6905.25    485.14 o 
   5  10   4      475.96      455.45    164.57 o 
   6  10   4       14.11      164.84    217.68 o 
   7  10   4       72.62     -216.45    247.55 o 
   8  10   4       51.45     -267.42    275.04 o 
   9  10   4      251.83      383.47    315.30 o 
  10  10   4        1.74      146.85    486.17 o 
 -13  11   4      229.17      387.49    368.45 o 
 -12  11   4        0.56      464.66    395.08 o 
 -11  11   4      198.24      175.90    341.60 o 
 -10  11   4        5.25      236.95    319.13 o 
  -9  11   4      671.02      632.01    212.77 o 
  -8  11   4       78.89       90.50    154.80 o 
  -7  11   4      194.57      470.02    173.59 o 
  -6  11   4     2128.00     2592.91    323.63 o 
  -5  11   4      140.61      406.89    131.00 o 
  -4  11   4       71.40       -6.23    118.29 o 
  -3  11   4     1359.49     1141.82    268.51 o 
  -2  11   4     3601.46     3044.74    512.00 o 
  -1  11   4        4.63       69.37     81.33 o 
   1  11   4      302.61      422.04    154.07 o 
   2  11   4        3.04      -25.48    125.47 o 
   3  11   4     6028.31     5538.89    376.06 o 
   4  11   4     9889.49    10071.08    481.55 o 
   5  11   4      367.95      486.76    191.24 o 
   6  11   4      624.41     1001.20    314.17 o 
   7  11   4      550.23      763.41    325.10 o 
   8  11   4       22.39      441.62    322.63 o 
   9  11   4      171.55     -133.01    294.11 o 
  10  11   4      253.19      705.32    599.70 o 
 -13  12   4      114.13      716.03    389.28 o 
 -12  12   4      207.09      414.49    384.38 o 
 -11  12   4       64.00     -180.70    336.36 o 
 -10  12   4      256.26      442.19    344.51 o 
  -9  12   4       12.93     -203.48    135.65 o 
  -8  12   4        4.36       34.04    168.94 o 
  -6  12   4        0.17      -62.86    135.32 o 
  -5  12   4     1659.19     1639.49    215.61 o 
  -4  12   4     1122.13     1141.74    357.40 o 
  -3  12   4      161.15     -101.24    113.07 o 
  -2  12   4      382.29      197.77    128.98 o 
  -1  12   4       33.77        6.77    121.04 o 
   0  12   4       58.96       -1.31    121.33 o 
   1  12   4       83.01      -36.73    124.66 o 
   2  12   4      918.54      987.37    196.46 o 
   3  12   4     3307.99     2766.14    299.84 o 
   4  12   4      377.59      169.41    179.58 o 
   5  12   4      151.95       68.38    170.42 o 
   6  12   4     1422.49     1343.95    371.89 o 
   7  12   4       31.90      -37.94    697.72 o 
   8  12   4      554.71      747.53    361.79 o 
   9  12   4      169.76     -135.59    226.23 o 
 -12  13   4      413.48      706.63    505.35 o 
 -11  13   4       11.87      -75.15    343.66 o 
 -10  13   4      249.33      701.69    381.53 o 
  -9  13   4      256.51      241.87    193.15 o 
  -8  13   4       66.97      240.36    166.68 o 
  -7  13   4      107.08      237.39    192.22 o 
  -6  13   4     1330.94     1419.61    239.45 o 
  -5  13   4     1527.94     1492.55    229.74 o 
  -4  13   4       37.39       29.14    105.35 o 
  -3  13   4      255.72      181.79    176.76 o 
  -2  13   4       56.23      127.35    121.71 o 
  -1  13   4      373.54      285.94    245.53 o 
   0  13   4     1571.29     1823.43    334.13 o 
   1  13   4       11.72      256.24    182.42 o 
   2  13   4     2182.30     2335.04    274.72 o 
   3  13   4       19.12      245.08    163.85 o 
   4  13   4       35.26      195.47    180.03 o 
   5  13   4      113.80      169.99    187.09 o 
   6  13   4       56.82      -58.10    277.98 o 
   7  13   4        9.43     -249.67    269.02 o 
   8  13   4        0.85     -108.37    277.20 o 
   9  13   4       42.34      222.08    310.10 o 
 -12  14   4       61.67      359.76    376.36 o 
 -11  14   4       31.52       26.09    334.67 o 
 -10  14   4       30.99      327.28    382.46 o 
  -9  14   4       62.92       84.90    186.29 o 
  -8  14   4      246.53      264.49    199.79 o 
  -7  14   4      165.67       30.02    158.07 o 
  -6  14   4        8.51      -56.86    152.54 o 
  -4  14   4      520.47      689.90    157.52 o 
  -3  14   4      783.09      576.42    159.37 o 
  -2  14   4      362.93      329.27    253.48 o 
  -1  14   4      314.49      230.09    244.22 o 
   0  14   4     5038.60     5438.22    509.31 o 
   1  14   4      296.45      408.19    350.30 o 
   2  14   4     3610.39     3401.70    333.67 o 
   3  14   4      214.44      267.02    246.53 o 
   4  14   4        3.01      -21.65    173.84 o 
   5  14   4      188.52      338.89    212.09 o 
   6  14   4       19.71      555.77    297.57 o 
   7  14   4      210.02      524.95    326.15 o 
   8  14   4      103.53        9.74    287.87 o 
 -12  15   4      290.05      590.23    481.44 o 
 -11  15   4       44.98      431.62    370.36 o 
 -10  15   4      181.63       34.01    452.79 o 
  -9  15   4      335.28      563.24    244.38 o 
  -8  15   4     1135.96     1062.86    284.21 o 
  -7  15   4      168.42        4.47    184.78 o 
  -6  15   4        8.53     -153.54    167.44 o 
  -5  15   4     1091.79      946.94    411.12 o 
  -4  15   4     1754.08     2074.56    361.72 o 
  -3  15   4      528.69       95.21    204.37 o 
  -2  15   4      149.95       31.69    260.15 o 
  -1  15   4        7.33      309.99    266.21 o 
   0  15   4     2853.12     3007.37    437.44 o 
   1  15   4      305.87      139.45    262.98 o 
   2  15   4      474.81      839.45    313.82 o 
   3  15   4      538.74     1051.80    338.22 o 
   4  15   4       18.73       76.28    194.62 o 
   5  15   4       47.26      -12.16    197.70 o 
   6  15   4        2.40       72.16    519.28 o 
   7  15   4      243.15      284.41    321.50 o 
 -11  16   4       56.67      346.93    379.27 o 
 -10  16   4       19.30      -41.65    439.92 o 
  -9  16   4      178.25      310.52    229.01 o 
  -8  16   4     2250.93     2049.94    327.67 o 
  -7  16   4        1.20     -127.85    181.57 o 
  -6  16   4        3.50       89.41    190.14 o 
  -5  16   4        6.45     -176.79    295.64 o 
  -4  16   4     4158.40     3556.14    587.87 o 
  -3  16   4     1001.25      783.36    271.57 o 
  -2  16   4      123.54      138.80    287.35 o 
  -1  16   4       17.39     -180.16    257.34 o 
   0  16   4     3087.44     2763.00    441.32 o 
   1  16   4      480.23      373.23    302.28 o 
   2  16   4        5.41      -53.20    268.95 o 
   3  16   4       71.60      312.41    301.36 o 
   4  16   4        5.14      269.54    212.44 o 
   5  16   4      378.81      580.91    346.87 o 
   6  16   4        4.01      600.45    319.18 o 
   7  16   4       14.96      617.04    305.37 o 
 -10  17   4       74.51      -18.26    326.11 o 
  -9  17   4        1.23      471.09    251.10 o 
  -8  17   4      105.57      296.81    242.31 o 
  -7  17   4       81.98       41.01    205.82 o 
  -6  17   4      935.01     1409.71    638.33 o 
  -5  17   4       11.05      -30.25    227.03 o 
  -4  17   4     1101.94      441.41    337.43 o 
  -3  17   4       30.95       26.15    230.78 o 
  -2  17   4     2240.37     2287.33    462.61 o 
  -1  17   4        6.67      184.48    346.63 o 
   0  17   4      263.99      652.49    347.21 o 
   1  17   4      152.54      242.80    302.37 o 
   2  17   4      188.12      341.84    315.70 o 
   3  17   4      111.93      107.60    303.68 o 
   4  17   4       39.97       -0.45    335.96 o 
   5  17   4      305.85      916.10    732.14 o 
  -8  18   4      119.37      198.42    243.42 o 
  -7  18   4       38.57      168.14    247.04 o 
  -6  18   4      798.77     1304.64    366.92 o 
  -5  18   4      154.59     -155.28    246.24 o 
  -4  18   4        1.91      379.44    261.37 o 
  -3  18   4        6.80       50.11    270.28 o 
  -2  18   4      522.17      737.94    377.47 o 
  -1  18   4      254.15      104.96    323.59 o 
   0  18   4       36.00       99.52    332.31 o 
   1  18   4       58.08      244.30    335.36 o 
   2  18   4      174.52      -17.74    306.14 o 
   3  18   4      570.42      773.48    393.67 o 
   4  18   4      265.08      426.86    343.63 o 
  -7  19   4        1.33      541.56    524.01 o 
  -6  19   4      498.77      192.51    269.70 o 
  -5  19   4      821.04      922.19    321.84 o 
  -4  19   4       25.27      -59.17    304.32 o 
  -3  19   4       29.17      284.88    283.84 o 
  -2  19   4     1028.63     1846.56    728.20 o 
  -1  19   4       14.87       98.88    342.09 o 
   0  19   4        5.09      300.61    350.45 o 
   1  19   4      154.98      -88.11    496.94 o 
   2  19   4       51.14      356.29    335.57 o 
   3  19   4      327.47      431.51    512.97 o 
  -7  20   4        9.22      656.46    286.45 o 
  -6  20   4      266.73     -345.17    327.44 o 
  -5  20   4      124.19     -127.81    209.18 o 
  -4  20   4      128.60      -78.48    201.77 o 
  -3  20   4       15.76      394.50    231.14 o 
  -2  20   4       12.71       17.44    393.14 o 
  -1  20   4        0.52      575.22    432.56 o 
   0  20   4        0.27      223.43    398.66 o 
   1  20   4       85.64      131.40    387.36 o 
   1 -21   5        3.14      590.76    258.59 o 
   2 -21   5      332.90      329.58    180.05 o 
   3 -21   5       12.96     -135.89    170.95 o 
   4 -21   5       19.21      406.77    170.43 o 
  -3 -20   5      184.45      648.05    249.13 o 
  -2 -20   5        7.56      317.73    218.88 o 
  -1 -20   5      426.12      908.21    265.42 o 
   0 -20   5       49.65      504.12    640.17 o 
   2 -20   5      374.99      377.27    190.32 o 
   4 -20   5      241.51      438.03    224.89 o 
   5 -20   5        0.76      523.51    235.01 o 
  -4 -19   5       25.19      400.87    253.38 o 
  -3 -19   5      240.26      279.77    199.91 o 
  -2 -19   5      218.89       14.92    216.37 o 
  -1 -19   5      156.14       23.65    495.63 o 
   0 -19   5      839.70     1560.47    355.15 o 
   2 -19   5      432.82      247.71    230.09 o 
   3 -19   5      350.50     -271.73    259.11 o 
   4 -19   5      301.08      726.24    248.24 o 
   5 -19   5      105.88      176.54    232.42 o 
   6 -19   5       18.19      224.07    228.73 o 
   7 -19   5       62.76        0.12    221.80 o 
   8 -19   5      255.38      280.14    296.43 o 
  -6 -18   5        0.08       38.04    221.63 o 
  -5 -18   5       24.92       -9.28    182.06 o 
  -4 -18   5      471.25     1089.07    399.04 o 
  -3 -18   5      356.01      661.71    525.59 o 
  -2 -18   5        0.29      189.30    232.05 o 
  -1 -18   5       17.76      223.83    265.70 o 
   0 -18   5     2834.24     3125.84    456.90 o 
   1 -18   5       31.68      363.21    217.15 o 
   3 -18   5      245.56      804.87    694.83 o 
   4 -18   5     1593.81     1839.31    585.77 o 
   5 -18   5      594.29      310.15    203.38 o 
   6 -18   5      499.42      689.44    243.24 o 
   7 -18   5       58.93      130.88    473.82 o 
   8 -18   5       83.88      226.53    288.02 o 
   9 -18   5      136.34      772.09    280.14 o 
  -7 -17   5        7.32      -34.69    247.03 o 
  -6 -17   5       68.65      134.58    220.87 o 
  -5 -17   5        1.15     -241.17    425.89 o 
  -4 -17   5        2.74      311.26    202.18 o 
  -3 -17   5      888.62     1115.29    249.47 o 
  -2 -17   5      271.53      313.18    201.18 o 
  -1 -17   5       21.27      -53.32    167.08 o 
   0 -17   5       31.57      178.80    225.05 o 
   1 -17   5      114.93      -31.36    267.79 o 
   2 -17   5        5.22     -145.36    174.03 o 
   3 -17   5      332.04      534.40    314.56 o 
   4 -17   5      515.30      457.66    204.65 o 
   5 -17   5      644.14      321.89    303.53 o 
   6 -17   5      442.86      965.53    267.29 o 
   7 -17   5       48.80     -112.65    260.43 o 
   8 -17   5      141.39      337.95    310.10 o 
   9 -17   5       94.71      390.33    385.26 o 
  10 -17   5       90.55      143.51    231.48 o 
  -8 -16   5       33.31      621.77    249.65 o 
  -7 -16   5      175.77      215.98    234.75 o 
  -6 -16   5        0.01      329.36    280.67 o 
  -5 -16   5       39.89     -270.94    180.63 o 
  -4 -16   5        3.27        0.29    199.34 o 
  -3 -16   5      688.93      440.42    190.34 o 
  -2 -16   5      240.23      157.07    182.34 o 
  -1 -16   5      436.40      130.68    180.48 o 
   0 -16   5       94.83      -18.34    157.96 o 
   1 -16   5       34.09      175.41    146.14 o 
   2 -16   5      244.28      258.36    183.41 o 
   3 -16   5      225.12      226.13    286.71 o 
   4 -16   5      622.24      425.70    184.21 o 
   5 -16   5      348.66      226.68    186.01 o 
   6 -16   5       68.01      475.09    199.52 o 
   7 -16   5      138.38      286.84    246.87 o 
   8 -16   5      482.52      453.08    257.17 o 
   9 -16   5        8.90     -286.33    224.01 o 
  10 -16   5      174.53      112.65    263.61 o 
  11 -16   5        5.03     -205.55    197.88 o 
  -8 -15   5        3.31      287.39    269.00 o 
  -7 -15   5       39.82       30.15    224.77 o 
  -6 -15   5      747.05      681.40    256.85 o 
  -5 -15   5       80.29       70.55    222.03 o 
  -4 -15   5      265.55      150.73    206.20 o 
  -3 -15   5      226.41      429.57    202.66 o 
  -2 -15   5       10.82       -7.95    158.42 o 
  -1 -15   5      120.24       53.63    162.09 o 
   0 -15   5        3.14      -55.00    148.61 o 
   1 -15   5      534.54      599.97    166.27 o 
   2 -15   5      164.68      491.79    153.91 o 
   3 -15   5      637.63      580.69    205.78 o 
   4 -15   5      877.91     1426.71    411.80 o 
   5 -15   5      448.67      550.56    197.88 o 
   6 -15   5        5.66       24.52    132.54 o 
   7 -15   5      191.29      322.27    167.69 o 
   8 -15   5     1512.38     1934.17    347.63 o 
   9 -15   5      246.91      561.65    305.10 o 
  10 -15   5      270.50      583.25    287.57 o 
  11 -15   5       66.22      599.17    247.08 o 
  -9 -14   5       10.08      143.78    217.44 o 
  -8 -14   5       57.08      532.72    264.57 o 
  -7 -14   5      534.34      613.40    253.89 o 
  -6 -14   5      731.09     1136.34    265.28 o 
  -5 -14   5       41.04       74.03    291.10 o 
  -4 -14   5      579.79      832.70    221.15 o 
  -3 -14   5      458.08      491.83    200.78 o 
  -2 -14   5      564.18      364.84    218.63 o 
  -1 -14   5     1702.85     1558.99    277.52 o 
   0 -14   5      273.98      426.86    166.03 o 
   1 -14   5      204.23      124.69    129.28 o 
   2 -14   5     2380.01     2413.82    254.39 o 
   3 -14   5      910.53      832.21    173.46 o 
   4 -14   5      506.99      615.90    199.38 o 
   5 -14   5        5.73      154.07    174.07 o 
   6 -14   5      887.61      831.95    299.19 o 
   7 -14   5      145.08      437.23    151.10 o 
   8 -14   5      450.40      555.78    302.21 o 
   9 -14   5      464.17      866.71    446.75 o 
  10 -14   5        0.75      279.65    317.72 o 
  11 -14   5       99.66      749.85    744.76 o 
  12 -14   5      182.28      313.32    220.93 o 
  -9 -13   5        4.74      699.38    444.65 o 
  -8 -13   5      261.43      339.27    329.81 o 
  -7 -13   5      405.76      735.75    227.86 o 
  -6 -13   5     1984.66     1817.81    298.41 o 
  -5 -13   5      148.76      236.38    257.58 o 
  -4 -13   5     1115.85     1072.77    387.62 o 
  -3 -13   5       91.36      117.72    160.23 o 
  -2 -13   5        8.77      257.30    157.50 o 
  -1 -13   5      862.75      960.33    205.01 o 
   0 -13   5      670.68      394.61    181.88 o 
   1 -13   5      413.28      601.75    194.94 o 
   2 -13   5     7500.81     7469.15    549.55 o 
   3 -13   5      323.17      318.43    120.79 o 
   4 -13   5     1621.26     1553.24    183.60 o 
   5 -13   5      761.75      781.85    254.40 o 
   6 -13   5      731.88      918.49    186.78 o 
   7 -13   5      779.07      717.26    310.29 o 
   8 -13   5      475.90     1087.08    285.98 o 
   9 -13   5      472.16      639.98    248.90 o 
  10 -13   5      261.07      490.50    255.26 o 
  11 -13   5      346.29     -213.91    456.21 o 
  12 -13   5        0.14      380.72    519.81 o 
 -10 -12   5        0.34      126.37    567.11 o 
  -9 -12   5       35.54      290.33    238.07 o 
  -8 -12   5      428.95      345.74    343.73 o 
  -7 -12   5       52.04       33.70    177.19 o 
  -6 -12   5      986.52      831.07    221.73 o 
  -5 -12   5      174.49      453.52    194.08 o 
  -4 -12   5     1030.80     1370.98    242.31 o 
  -3 -12   5      177.13      322.88    167.11 o 
  -2 -12   5     1133.33     1503.80    271.94 o 
  -1 -12   5      292.93       -0.83    175.86 o 
   0 -12   5    13031.55    13074.19    502.91 o 
   1 -12   5      377.09      149.38    156.31 o 
   2 -12   5       11.39        8.01     86.36 o 
   3 -12   5     2415.11     2382.23    202.90 o 
   4 -12   5     8615.17     7856.12    330.00 o 
   5 -12   5       40.50      111.75    100.13 o 
   6 -12   5      277.93      365.90    135.87 o 
   7 -12   5      168.48      189.80    127.01 o 
   8 -12   5      318.92      623.33    237.79 o 
   9 -12   5      217.94      678.02    265.43 o 
  10 -12   5       16.37       27.31    244.14 o 
  11 -12   5       53.06      180.74    275.17 o 
  12 -12   5       46.65      433.41    695.35 o 
  13 -12   5       24.71      279.61    223.90 o 
 -11 -11   5       15.20       75.16    223.12 o 
 -10 -11   5      176.01      591.57    406.28 o 
  -9 -11   5      412.39      387.20    270.74 o 
  -8 -11   5      761.93      709.75    285.70 o 
  -7 -11   5      165.95      197.51    178.89 o 
  -6 -11   5       58.93      -24.28    153.01 o 
  -5 -11   5      946.35      856.17    204.46 o 
  -4 -11   5     3033.00     2684.21    288.73 o 
  -3 -11   5     1676.40     1479.26    220.66 o 
  -2 -11   5     1252.95     1460.03    228.27 o 
  -1 -11   5      308.86      489.36    225.48 o 
   0 -11   5    18794.23    16270.42    553.47 o 
   1 -11   5      568.50      514.85    111.13 o 
   2 -11   5       20.31       76.78     90.39 o 
   3 -11   5     4819.18     4984.30    262.01 o 
   4 -11   5    15260.62    13743.72    449.56 o 
   5 -11   5      381.45      336.40    112.65 o 
   6 -11   5     1854.30     1891.53    194.17 o 
   7 -11   5        2.39       48.42    160.97 o 
   8 -11   5     1373.44     1641.82    601.80 o 
   9 -11   5      234.46      278.04    195.34 o 
  10 -11   5      115.84       38.64    218.88 o 
  11 -11   5       13.61      224.80    248.10 o 
  12 -11   5       80.07      421.08    480.39 o 
  13 -11   5       72.50      552.96    229.34 o 
 -11 -10   5       14.47     -230.97    438.87 o 
 -10 -10   5        3.56     -151.57    321.92 o 
  -9 -10   5       10.37      143.38    527.43 o 
  -8 -10   5     1183.29     1449.07    312.49 o 
  -7 -10   5        2.60     -191.07    127.38 o 
  -6 -10   5      309.95       96.21    149.04 o 
  -5 -10   5       14.23      253.08    158.73 o 
  -4 -10   5     4294.82     3630.99    338.75 o 
  -3 -10   5     2066.22     1756.28    267.41 o 
  -2 -10   5      260.88      433.46    160.94 o 
  -1 -10   5      145.46       51.08    240.46 o 
   0 -10   5    32836.79    30983.54    709.13 o 
   1 -10   5      244.53      376.13    100.31 o 
   2 -10   5       38.04       75.77     86.83 o 
   3 -10   5       68.08        5.12     89.72 o 
   4 -10   5     1483.47     1477.49    164.82 o 
   5 -10   5        9.17     -107.28     85.37 o 
   6 -10   5       31.38       62.53     97.11 o 
   7 -10   5       96.40      131.45    110.28 o 
   8 -10   5      365.94      414.32    214.02 o 
   9 -10   5      791.45      531.32    242.78 o 
  10 -10   5      325.82      423.26    249.05 o 
  11 -10   5      274.71        6.35    235.96 o 
  12 -10   5       66.37      568.16    489.32 o 
  13 -10   5      329.28      631.73    734.25 o 
 -12  -9   5       12.55      418.79    254.38 o 
 -11  -9   5      218.47       10.76    259.78 o 
 -10  -9   5      147.33      383.68    278.39 o 
  -9  -9   5      633.75      675.79    303.87 o 
  -8  -9   5        6.44      -58.83    155.14 o 
  -7  -9   5       88.01       85.28    210.51 o 
  -6  -9   5       33.30       93.02    135.52 o 
  -5  -9   5      136.20      164.98    158.06 o 
  -4  -9   5       95.33       62.09    117.29 o 
  -3  -9   5       63.62       -7.70    125.39 o 
  -2  -9   5    25452.48    23411.50    716.92 o 
  -1  -9   5      440.87      259.84    128.69 o 
   0  -9   5     4948.57     4362.99    201.17 o 
   1  -9   5      223.12      167.76     83.48 o 
   2  -9   5    10724.41    10043.20    322.24 o 
   3  -9   5       77.23       50.99     81.86 o 
   4  -9   5     1942.62     1926.97    176.59 o 
   5  -9   5       72.38      -11.57     89.36 o 
   6  -9   5     8360.67     7724.87    315.07 o 
   7  -9   5      206.45      434.87    121.98 o 
   8  -9   5      170.10      -51.55    123.22 o 
   9  -9   5      262.59      -57.34    176.56 o 
  10  -9   5      264.06      261.41    231.99 o 
  11  -9   5      128.99      202.26    224.50 o 
  12  -9   5     1381.74     1175.31    310.88 o 
  13  -9   5       74.08      292.37    188.81 o 
 -12  -8   5        4.28     -196.88    244.92 o 
 -11  -8   5       18.76      -19.70    286.71 o 
 -10  -8   5       15.57      214.30    274.96 o 
  -9  -8   5       17.36       40.17    222.48 o 
  -8  -8   5       52.91      192.70    162.66 o 
  -7  -8   5      210.81      104.22    146.52 o 
  -6  -8   5     1926.80     2013.12    277.84 o 
  -5  -8   5      609.94      670.18    190.42 o 
  -4  -8   5      243.07      206.26    135.37 o 
  -3  -8   5      110.29       88.35    137.37 o 
  -2  -8   5    14097.23    13013.86    474.39 o 
  -1  -8   5      396.42      458.27     87.40 o 
   0  -8   5     1185.53     1387.43    120.23 o 
   1  -8   5     1447.84     1107.40    138.00 o 
   2  -8   5     5021.23     4756.02    212.44 o 
   3  -8   5     1524.32     1780.78    153.73 o 
   4  -8   5    17178.21    15359.05    431.88 o 
   5  -8   5        1.16      -81.10     78.63 o 
   6  -8   5    21821.81    20428.30    546.54 o 
   7  -8   5     1491.03     1995.52    235.66 o 
   8  -8   5     6430.60     5873.66    437.73 o 
   9  -8   5      294.38      401.57    146.93 o 
  10  -8   5      805.33     1147.39    311.67 o 
  11  -8   5        1.61      380.95    265.95 o 
  12  -8   5     1338.48      698.50    447.54 o 
  13  -8   5       15.30      176.21    223.37 o 
  14  -8   5      210.24      483.01    233.36 o 
 -13  -7   5       12.18     -207.40    490.11 o 
 -12  -7   5      149.42      491.29    556.60 o 
 -11  -7   5      174.34      108.63    251.90 o 
 -10  -7   5      631.07      596.51    287.78 o 
  -9  -7   5        9.34      -92.10    213.01 o 
  -8  -7   5     1333.94     1265.12    229.93 o 
  -7  -7   5      401.11      430.60    162.76 o 
  -6  -7   5      849.74      982.93    189.89 o 
  -5  -7   5      573.26      482.54    142.84 o 
  -4  -7   5     1891.89     1863.14    203.26 o 
  -3  -7   5       20.27      -86.52     96.44 o 
  -2  -7   5    12929.43    12851.71    493.18 o 
  -1  -7   5       14.63       -0.30     76.17 o 
   0  -7   5     1994.84     1922.15    129.80 o 
   1  -7   5     2575.29     2314.78    142.86 o 
   2  -7   5     2630.69     3408.27    275.76 o 
   3  -7   5     1205.49     1068.29    161.13 o 
   4  -7   5    15506.10    14817.15    412.43 o 
   5  -7   5      189.16      354.35     98.60 o 
   6  -7   5      474.31      624.85    118.52 o 
   7  -7   5      123.00      152.80    153.28 o 
   8  -7   5     3924.61     3980.63    466.75 o 
   9  -7   5      261.31      376.88    160.20 o 
  10  -7   5      896.12      787.03    289.83 o 
  11  -7   5       73.17      377.91    360.29 o 
  12  -7   5       27.85       12.35    253.33 o 
  13  -7   5        0.00      258.33    536.36 o 
  14  -7   5      138.55     -237.04    214.44 o 
 -13  -6   5       92.54      699.32    780.23 o 
 -12  -6   5       35.77      410.72    276.87 o 
 -11  -6   5      278.12      553.69    278.77 o 
 -10  -6   5       62.82       46.52    230.83 o 
  -9  -6   5       41.77      188.42    210.97 o 
  -8  -6   5     1204.17     1226.00    209.59 o 
  -7  -6   5     2147.42     1724.40    226.81 o 
  -6  -6   5     1349.77     1549.07    206.97 o 
  -5  -6   5     1297.59      994.21    174.03 o 
  -4  -6   5       42.43       85.25     62.47 o 
  -3  -6   5     1157.42     1333.42    166.82 o 
  -2  -6   5     6663.69     6782.04    237.30 o 
  -1  -6   5      492.83      393.83    114.63 o 
   1  -6   5     1947.51     1902.91    127.16 o 
   3  -6   5     1546.65     1296.01    123.43 o 
   4  -6   5     2009.16     2357.18    165.10 o 
   5  -6   5       83.13       44.29     78.27 o 
   6  -6   5      999.78      973.55    129.21 o 
   7  -6   5       54.99      175.92    145.47 o 
   8  -6   5     1330.69     1380.51    241.74 o 
   9  -6   5      479.05      725.09    163.33 o 
  10  -6   5     1814.01     1728.23    251.42 o 
  11  -6   5       55.66      149.21    149.12 o 
  12  -6   5      308.29      344.33    210.31 o 
  13  -6   5       13.59     -246.04    164.03 o 
  14  -6   5      704.21      999.78    229.63 o 
 -13  -5   5       11.02      289.34    657.77 o 
 -12  -5   5      504.09      249.15    266.21 o 
 -11  -5   5       31.80      183.10    224.15 o 
 -10  -5   5      108.44       19.03    187.41 o 
  -9  -5   5      106.79      337.53    217.86 o 
  -8  -5   5      262.86      504.11    165.70 o 
  -7  -5   5       49.51       72.37     90.47 o 
  -6  -5   5      877.04      784.50    124.95 o 
  -5  -5   5      399.85      482.47    100.19 o 
  -4  -5   5       45.70      -32.13     63.73 o 
  -3  -5   5        0.13      -12.18     58.15 o 
  -2  -5   5     2020.00     2282.50    121.73 o 
  -1  -5   5       68.33       89.24     81.86 o 
   0  -5   5    28956.01    29110.36    613.40 o 
   1  -5   5      202.48      183.66     61.30 o 
   2  -5   5     1882.52     2059.70    135.50 o 
   3  -5   5      922.24      686.03     90.97 o 
   4  -5   5      267.05      290.00     86.34 o 
   5  -5   5     1451.23     1522.48    135.62 o 
   6  -5   5      183.18       83.48     82.82 o 
   7  -5   5        2.50       38.99    115.53 o 
   8  -5   5       34.07      276.73    163.21 o 
   9  -5   5       85.26      217.66    118.75 o 
  10  -5   5     3331.62     3031.57    318.78 o 
  11  -5   5        0.80      123.19    148.08 o 
  12  -5   5      299.66      223.75    170.31 o 
  13  -5   5       25.37     -214.85    200.84 o 
  14  -5   5      433.78      666.82    425.73 o 
 -14  -4   5        7.89     1034.88    517.18 o 
 -13  -4   5      199.32      441.20    271.16 o 
 -12  -4   5      745.59      648.72    565.01 o 
 -11  -4   5      261.27       88.04    205.30 o 
 -10  -4   5     6726.05     6847.26   1006.50 o 
  -9  -4   5      354.81      707.44    233.71 o 
  -8  -4   5     4062.31     4140.24    268.78 o 
  -7  -4   5       82.59      120.63    127.60 o 
  -6  -4   5    18610.19    18113.26    498.69 o 
  -5  -4   5     1090.57     1286.90    133.59 o 
  -4  -4   5    31213.29    30966.05    690.42 o 
  -3  -4   5      522.96      359.59     75.30 o 
  -2  -4   5    12698.04    13919.68    339.58 o 
  -1  -4   5        1.52        6.58     55.57 o 
   0  -4   5    76146.28    74767.86   1417.11 o 
   1  -4   5      576.50      728.44     77.81 o 
   2  -4   5    18338.35    15983.12    383.09 o 
   3  -4   5      240.63      341.94     73.79 o 
   4  -4   5    23495.61    22899.91    543.00 o 
   5  -4   5       71.02      175.09     73.26 o 
   6  -4   5      742.31      781.18     99.60 o 
   7  -4   5     1296.51     1250.33    198.57 o 
   8  -4   5      123.97      166.36    114.18 o 
   9  -4   5      454.77      263.53    159.51 o 
  10  -4   5      224.62      296.33    138.77 o 
  11  -4   5      151.69      135.05    190.78 o 
  12  -4   5      208.57      185.69    169.06 o 
  13  -4   5      300.24      200.64    180.64 o 
  14  -4   5       38.02      323.16    188.18 o 
 -14  -3   5      315.62      764.40    239.18 o 
 -13  -3   5        9.48     -145.93    331.12 o 
 -12  -3   5        3.76      240.27    231.38 o 
 -11  -3   5      196.58      412.59    369.49 o 
 -10  -3   5       25.85      249.43    118.71 o 
  -9  -3   5       13.89       53.19    129.98 o 
  -8  -3   5     3314.85     3214.73    286.60 o 
  -7  -3   5       92.43      194.02    123.99 o 
  -6  -3   5      301.33      507.72    111.67 o 
  -5  -3   5       29.26       89.88    100.46 o 
  -4  -3   5       64.28       54.45     68.44 o 
  -3  -3   5        8.13       31.54     55.37 o 
  -2  -3   5     5209.17     6068.78    187.81 o 
  -1  -3   5      183.63      234.03     64.98 o 
   0  -3   5    34897.05    37656.20    746.59 o 
   1  -3   5      207.23      320.10     66.84 o 
   3  -3   5     1791.69     1932.30    137.15 o 
   4  -3   5     3458.11     3466.09    161.76 o 
   5  -3   5      654.60      752.13     89.78 o 
   6  -3   5      419.53      383.38    130.92 o 
   7  -3   5     1655.67     1858.10    218.14 o 
   8  -3   5     1011.17      867.90    165.03 o 
   9  -3   5     1255.69      676.37    305.01 o 
  10  -3   5       20.39       63.65    124.31 o 
  11  -3   5      222.70      242.67    164.18 o 
  12  -3   5       28.28       78.23    153.87 o 
  13  -3   5      381.31      806.74    231.58 o 
  14  -3   5       59.47       49.98    267.47 o 
 -14  -2   5       18.54      654.65    558.96 o 
 -13  -2   5      103.83      481.88    540.04 o 
 -12  -2   5       73.41     -162.93    336.38 o 
 -11  -2   5      524.19      448.05    249.68 o 
 -10  -2   5     1359.17     1029.56    209.23 o 
  -9  -2   5       35.63      141.85    130.33 o 
  -8  -2   5       50.93        3.85     96.75 o 
  -7  -2   5      481.53      523.40    131.22 o 
  -6  -2   5     7639.34     7478.83    291.95 o 
  -5  -2   5       81.54      116.11     87.60 o 
  -4  -2   5     1555.02     1958.11    144.28 o 
  -3  -2   5      221.29      198.29     76.43 o 
  -2  -2   5   154130.84   181951.27   3327.95 o 
  -1  -2   5       15.93       44.63     44.45 o 
   0  -2   5    12897.74    15154.23    334.39 o 
   1  -2   5     1111.87     1098.35     80.59 o 
   2  -2   5     4137.26     3590.98    142.80 o 
   3  -2   5      897.60      890.38     88.77 o 
   4  -2   5    55942.20    56147.50   1118.46 o 
   5  -2   5      137.45       22.46     88.95 o 
   6  -2   5     9363.11     8781.49    380.36 o 
   7  -2   5       78.14      199.71    124.20 o 
   8  -2   5       22.64        5.63    107.99 o 
   9  -2   5      197.18       64.74    116.56 o 
  10  -2   5      564.71      588.85    178.92 o 
  11  -2   5       27.99      131.33    168.44 o 
  12  -2   5      197.28      517.35    192.57 o 
  13  -2   5       19.86      144.58    187.17 o 
  14  -2   5        0.87      452.14    197.56 o 
 -13  -1   5      115.64       23.37    295.38 o 
 -12  -1   5       39.59      206.27    170.34 o 
 -11  -1   5      163.70      119.11    162.46 o 
 -10  -1   5      487.64      307.37    151.96 o 
  -9  -1   5      802.90      522.50    164.30 o 
  -8  -1   5     1140.76     1338.64    168.95 o 
  -7  -1   5       58.20       84.77    102.21 o 
  -6  -1   5     7557.54     7541.02    284.20 o 
  -5  -1   5      872.54     1142.27    133.03 o 
  -4  -1   5       37.69      -14.50     68.71 o 
  -3  -1   5      522.94      368.38     76.52 o 
  -2  -1   5   459837.44   520533.59   9355.46 o 
  -1  -1   5      419.73      483.02     50.86 o 
   1  -1   5      157.05       55.63     44.21 o 
   2  -1   5    31255.10    28494.29    591.57 o 
   3  -1   5       48.48       98.69     51.72 o 
   4  -1   5    23158.78    22453.79    662.61 o 
   5  -1   5        4.13       57.82     90.22 o 
   6  -1   5    27398.56    25790.70    774.26 o 
   7  -1   5      581.33      748.16    159.58 o 
   8  -1   5     6072.10     4814.21    351.15 o 
   9  -1   5      253.78      323.50    137.69 o 
  10  -1   5      926.39     1120.25    235.43 o 
  11  -1   5      336.76      704.38    194.41 o 
  12  -1   5      674.51      686.82    206.11 o 
  13  -1   5       37.29      -29.82    186.56 o 
  14  -1   5       78.17      188.31    189.76 o 
 -14   0   5        5.43     -332.17    570.26 o 
 -13   0   5      241.74      440.44    438.17 o 
 -12   0   5        3.67      135.67    177.22 o 
 -11   0   5       53.11      158.71    148.49 o 
 -10   0   5      528.20      264.41    155.08 o 
  -9   0   5      276.40      276.18    138.19 o 
  -8   0   5      173.49      199.06    132.71 o 
  -7   0   5      161.88       76.98    101.86 o 
  -6   0   5     3047.50     3540.45    217.36 o 
  -5   0   5       16.73       53.52     83.22 o 
  -4   0   5      705.09      776.81    100.32 o 
  -2   0   5   139739.84   156883.31   2878.61 o 
  -1   0   5      187.51      240.07     45.91 o 
   1   0   5       14.12       21.26     44.84 o 
   2   0   5     8606.32     7281.74    206.29 o 
   3   0   5       53.97       26.92     53.23 o 
   4   0   5       39.33        4.30     48.68 o 
   5   0   5       19.75      -42.50     94.23 o 
   6   0   5     5700.47     5818.65    368.09 o 
   7   0   5      503.81      549.50    146.42 o 
   8   0   5       90.72       69.77    111.85 o 
   9   0   5      203.62      346.89    161.42 o 
  10   0   5      124.49       17.27    140.76 o 
  11   0   5      648.67     1071.04    383.07 o 
  12   0   5      105.84      -54.86    176.54 o 
  13   0   5      147.66      216.98    256.66 o 
  14   0   5       19.07       99.12    212.07 o 
 -14   1   5       13.86      347.06    440.97 o 
 -13   1   5       92.46      -56.78    340.06 o 
 -12   1   5      409.16      549.87    210.39 o 
 -11   1   5      802.62      792.69    212.59 o 
 -10   1   5       73.47      149.65    141.61 o 
  -9   1   5     2249.66     1990.05    256.53 o 
  -8   1   5     1243.60     1216.53    157.24 o 
  -7   1   5     1316.17     1071.17    145.71 o 
  -5   1   5     2767.61     2855.11    215.83 o 
  -4   1   5    30816.56    33633.77    723.36 o 
  -3   1   5      337.65      350.44     71.80 o 
  -2   1   5     6405.15     6915.94    195.74 o 
  -1   1   5       30.41      -16.36     42.98 o 
   0   1   5    13751.25    14397.06    335.04 o 
   1   1   5       54.04       23.19     49.22 o 
   2   1   5     9779.34     9307.84    272.19 o 
   3   1   5      137.55        4.52     57.33 o 
   4   1   5     9539.04    10427.36    303.37 o 
   5   1   5     1232.73     1137.84    164.25 o 
   6   1   5     1223.90     1211.07    183.90 o 
   7   1   5       97.23      205.80    139.69 o 
   8   1   5     5607.71     5578.49    380.88 o 
   9   1   5      675.39      776.98    179.31 o 
  10   1   5      962.27      908.70    216.78 o 
  11   1   5      108.40      -43.32    189.06 o 
  12   1   5      454.35      460.68    247.33 o 
  13   1   5       33.87      216.23    250.79 o 
 -14   2   5      238.03      622.76    306.98 o 
 -13   2   5       32.80      396.66    265.46 o 
 -12   2   5      107.86      121.67    259.38 o 
 -11   2   5      122.06      188.01    154.53 o 
 -10   2   5     4178.56     4350.97    363.29 o 
  -9   2   5        9.80       40.85    151.60 o 
  -8   2   5     2311.26     2130.17    256.57 o 
  -7   2   5      641.96      555.45    118.84 o 
  -6   2   5     6234.77     6313.28    255.82 o 
  -5   2   5      744.93      714.86    105.26 o 
  -4   2   5     1386.72     1730.20    127.25 o 
  -3   2   5      645.16      608.94     94.99 o 
  -2   2   5      339.62      353.46     58.35 o 
  -1   2   5      297.50      193.47     50.83 o 
   0   2   5     3261.01     3516.96    143.38 o 
   1   2   5    11395.65    12111.83    306.38 o 
   2   2   5    42105.90    42347.68    853.41 o 
   3   2   5        2.92       12.48     58.45 o 
   4   2   5    11417.16    12088.87    327.37 o 
   5   2   5     1403.55     1403.08    114.24 o 
   6   2   5     3684.38     3474.47    391.42 o 
   7   2   5      125.37      109.71    134.55 o 
   8   2   5     6433.38     5885.28    400.86 o 
   9   2   5      574.00      429.22    155.26 o 
  10   2   5     2293.98     2641.07    330.18 o 
  11   2   5        2.17      242.63    189.53 o 
  12   2   5      535.32      833.86    265.19 o 
  13   2   5       84.73     -283.74    318.35 o 
 -14   3   5      174.04      601.19    311.52 o 
 -13   3   5        8.55      -63.51    234.42 o 
 -12   3   5     1502.30     1407.03    338.37 o 
 -11   3   5      203.66      169.45    196.50 o 
 -10   3   5      666.06      782.70    198.33 o 
  -9   3   5        5.61      -50.41    215.92 o 
  -8   3   5     2281.36     1841.34    230.24 o 
  -7   3   5      700.97      841.50    144.95 o 
  -6   3   5     6609.84     6753.27    319.23 o 
  -5   3   5       84.06      129.23     79.94 o 
  -4   3   5      200.53      160.58     65.18 o 
  -2   3   5     6401.34     6782.39    197.06 o 
  -1   3   5      820.76     1038.24     84.94 o 
   1   3   5      301.88      358.24     76.58 o 
   2   3   5     3247.21     3073.16    181.60 o 
   3   3   5     3493.67     3496.82    166.02 o 
   4   3   5      597.13      893.59    104.59 o 
   5   3   5      519.15      610.73    100.83 o 
   6   3   5     1410.89     1752.43    231.43 o 
   7   3   5      680.89      491.87    176.15 o 
   8   3   5      809.33      590.08    177.24 o 
   9   3   5      103.42      192.64    190.23 o 
  10   3   5      548.11      610.86    267.74 o 
  11   3   5       89.49       75.22    192.44 o 
  12   3   5       20.83      110.77    358.88 o 
  13   3   5        9.02      270.07    432.30 o 
 -14   4   5       30.68      272.73    288.81 o 
 -13   4   5       29.60      333.57    275.23 o 
 -12   4   5      560.45      531.66    296.19 o 
 -11   4   5      264.87      117.66    196.09 o 
 -10   4   5      386.38      448.63    216.94 o 
  -9   4   5      279.53      230.54    104.02 o 
  -8   4   5     1345.90     1054.30    142.64 o 
  -7   4   5      405.18      502.61    119.70 o 
  -6   4   5      947.70     1182.81    132.53 o 
  -5   4   5      157.29      204.95     80.31 o 
  -4   4   5      737.92      763.01     78.37 o 
  -3   4   5      137.42      109.99     48.10 o 
  -2   4   5     1088.03      990.22    115.31 o 
  -1   4   5        8.69       43.51     51.06 o 
   1   4   5     1881.05     1811.05    131.72 o 
   2   4   5    10452.74    12338.23    334.91 o 
   3   4   5     2391.09     2281.83    159.61 o 
   4   4   5    15146.10    15891.70    418.53 o 
   5   4   5       18.98       62.66     82.44 o 
   6   4   5      299.85      480.81    154.80 o 
   7   4   5     1486.30     1221.64    218.71 o 
   8   4   5     4096.40     4371.48    504.98 o 
   9   4   5      509.29      500.03    204.21 o 
  10   4   5      401.24      388.87    195.56 o 
  11   4   5       64.87      357.10    341.13 o 
  12   4   5      196.47      332.60    388.82 o 
  13   4   5      186.55      228.40    321.70 o 
 -14   5   5       13.87      157.51    277.23 o 
 -13   5   5      101.31      -50.04    242.03 o 
 -12   5   5     2156.08     1619.77    640.95 o 
 -11   5   5        6.88      305.93    325.60 o 
 -10   5   5      149.84      176.58    189.18 o 
  -9   5   5        0.26      -74.79    112.52 o 
  -8   5   5     4823.50     5606.46    349.64 o 
  -7   5   5      149.17       95.54     95.46 o 
  -6   5   5     8980.22     9236.67    327.04 o 
  -5   5   5     2435.91     2768.19    147.10 o 
  -4   5   5     8941.53     8696.71    332.47 o 
  -3   5   5      241.09      231.86     86.80 o 
  -2   5   5    72121.06    73758.05   1425.72 o 
  -1   5   5      584.01      493.02     77.11 o 
   0   5   5      673.17      806.87     98.98 o 
   1   5   5     3963.72     3479.35    184.18 o 
   2   5   5     4137.29     3572.71    186.48 o 
   3   5   5       35.88      -10.04     76.74 o 
   4   5   5      693.75      457.65    105.64 o 
   5   5   5      159.39      227.71     97.34 o 
   6   5   5     1955.54     2208.36    244.15 o 
   7   5   5       71.91      221.33    161.03 o 
   8   5   5       21.28      307.52    167.70 o 
   9   5   5      108.45       61.43    158.09 o 
  10   5   5       62.59       96.12    306.96 o 
  11   5   5       97.02     -225.32    344.58 o 
  12   5   5      287.34      814.88    462.58 o 
 -14   6   5        8.14       64.94    248.07 o 
 -13   6   5        8.06      110.79    287.75 o 
 -12   6   5     1010.70      730.60    323.25 o 
 -11   6   5       83.82      136.53    258.33 o 
 -10   6   5     4246.85     3807.68    721.11 o 
  -9   6   5       74.39      185.53    171.58 o 
  -8   6   5     3094.97     3695.29    460.62 o 
  -7   6   5      112.04       69.06     96.45 o 
  -6   6   5    14645.74    14233.87    509.32 o 
  -5   6   5      406.77      765.89    144.14 o 
  -4   6   5     4993.65     4415.46    322.46 o 
  -2   6   5    75003.93    76383.46   1557.83 o 
  -1   6   5     4064.85     3476.72    159.80 o 
   0   6   5      574.03      672.75    158.25 o 
   1   6   5     3822.46     3661.56    190.06 o 
   2   6   5    18282.90    17614.40    458.29 o 
   3   6   5      336.56      313.94     96.96 o 
   4   6   5      900.37      786.79    124.85 o 
   5   6   5      433.27      391.17    118.53 o 
   6   6   5     4213.96     3843.76    307.70 o 
   7   6   5      468.30      300.96    165.16 o 
   8   6   5       37.79      278.02    290.39 o 
   9   6   5      232.86     -155.09    221.24 o 
  10   6   5       36.48      236.61    334.00 o 
  11   6   5      147.14      154.11    414.69 o 
  12   6   5       20.19      272.47    339.95 o 
 -14   7   5       24.02      264.05    262.49 o 
 -13   7   5      118.35      459.42    433.87 o 
 -12   7   5       56.89       68.62    250.16 o 
 -11   7   5      168.77     -180.94    216.00 o 
 -10   7   5     1095.08      584.89    249.75 o 
  -9   7   5     1042.07      835.53    187.08 o 
  -8   7   5      139.25      -54.44    129.90 o 
  -7   7   5      681.75      357.62    137.60 o 
  -6   7   5     1693.00     2148.07    243.93 o 
  -5   7   5     1515.77     1515.08    184.55 o 
  -4   7   5     1278.46     1360.03    172.44 o 
  -3   7   5     2334.52     2678.04    214.11 o 
  -2   7   5    33227.60    32437.42   1069.20 o 
  -1   7   5     2543.80     2302.35    149.93 o 
   0   7   5     2701.13     2610.06    171.07 o 
   1   7   5     3942.26     4127.93    402.83 o 
   2   7   5      133.28      120.53    111.62 o 
   3   7   5     1622.63     1860.67    166.33 o 
   4   7   5      382.73      405.47    145.96 o 
   5   7   5      117.12      241.49    113.83 o 
   6   7   5      230.50      282.70    250.47 o 
   7   7   5       65.09      328.92    192.44 o 
   8   7   5       99.98       55.48    214.10 o 
   9   7   5        0.79       55.12    225.61 o 
  10   7   5        0.19      -87.16    250.69 o 
  11   7   5      187.79      477.08    431.77 o 
  12   7   5      176.19     -211.29    282.30 o 
 -14   8   5      110.23      341.13    257.18 o 
 -13   8   5      172.02      190.96    272.52 o 
 -12   8   5       21.44       93.25    254.12 o 
 -11   8   5      682.08      941.67    397.34 o 
 -10   8   5      277.10      305.89    241.02 o 
  -9   8   5      413.90      531.14    166.08 o 
  -8   8   5     1090.31      937.42    191.95 o 
  -7   8   5      390.86      286.55    139.85 o 
  -6   8   5       56.75      186.43    103.33 o 
  -5   8   5      341.08      292.94    125.17 o 
  -4   8   5    16717.45    14618.52    499.17 o 
  -3   8   5        1.56      -52.66     80.76 o 
  -1   8   5     1042.55      832.88    111.97 o 
   0   8   5    11654.42    11420.41    345.85 o 
   1   8   5     2335.09     1968.00    190.03 o 
   2   8   5     2601.61     2531.50    209.68 o 
   3   8   5       65.63       17.50     90.99 o 
   4   8   5    17204.31    15731.83    520.93 o 
   5   8   5     1510.55     1327.46    167.88 o 
   6   8   5      341.17      148.39    183.17 o 
   7   8   5       12.29      196.56    217.37 o 
   8   8   5     1801.93     1690.95    360.46 o 
   9   8   5      132.63      -59.99    304.58 o 
  10   8   5      593.95     1302.45    373.56 o 
  11   8   5        3.55      -14.23    257.72 o 
 -14   9   5       67.67      305.42    356.61 o 
 -13   9   5       63.42      -88.11    342.68 o 
 -12   9   5       85.87      425.75    326.92 o 
 -11   9   5        7.26       49.81    238.95 o 
 -10   9   5      503.71      432.28    295.80 o 
  -9   9   5       38.59       73.29    155.50 o 
  -8   9   5     5074.80     5658.35    398.43 o 
  -7   9   5        4.85       18.59    101.30 o 
  -6   9   5     1167.95     1400.88    195.11 o 
  -5   9   5      135.79       37.02     96.53 o 
  -4   9   5    10341.82     9471.51    691.36 o 
  -3   9   5        2.75      101.32    105.37 o 
  -2   9   5      838.85      949.90    110.61 o 
  -1   9   5     3516.83     3003.01    180.00 o 
   0   9   5    20234.04    18732.41    496.51 o 
   1   9   5      829.11      647.75    116.93 o 
   2   9   5     9323.47     9525.69    494.83 o 
   3   9   5       51.11      -68.96     85.48 o 
   4   9   5     8371.70     7599.68    383.00 o 
   5   9   5      480.81      780.20    183.26 o 
   6   9   5       40.23      214.55    207.27 o 
   7   9   5      102.66     -125.51    216.02 o 
   8   9   5     1209.27     1657.73    389.04 o 
   9   9   5      306.07      304.01    364.49 o 
  10   9   5      467.81      184.53    317.25 o 
  11   9   5       82.24      199.10    220.55 o 
 -13  10   5        7.71      413.23    255.93 o 
 -12  10   5      176.00      191.36    343.32 o 
 -11  10   5       47.01      149.59    326.91 o 
 -10  10   5      308.63      418.12    307.94 o 
  -9  10   5      353.85      133.96    177.63 o 
  -8  10   5        4.13       59.41    147.24 o 
  -7  10   5      430.77      507.84    157.38 o 
  -6  10   5     1342.16     1244.99    196.46 o 
  -5  10   5       23.11      -31.20    105.10 o 
  -4  10   5     4644.09     4407.37    410.99 o 
  -3  10   5        4.24      153.01    106.29 o 
  -2  10   5     1164.74     1232.37    254.30 o 
  -1  10   5     1835.82     1900.20    252.22 o 
   0  10   5      188.58      142.45     91.55 o 
   1  10   5     4868.32     4644.40    245.22 o 
   2  10   5       22.38       -4.21    116.83 o 
   3  10   5     5358.08     4498.60    336.07 o 
   4  10   5     1571.86     1625.23    228.65 o 
   5  10   5      725.48      627.76    226.26 o 
   6  10   5       62.31     -266.13    371.33 o 
   7  10   5        2.92     -186.12    226.44 o 
   8  10   5      154.02      138.64    282.56 o 
   9  10   5        6.72      131.56    494.84 o 
  10  10   5        4.94       33.95    362.13 o 
 -13  11   5       68.97       43.78    335.18 o 
 -12  11   5        4.03      -24.19    344.33 o 
 -11  11   5      108.80       43.49    448.33 o 
 -10  11   5      340.84      424.78    323.80 o 
  -9  11   5      382.30      144.45    214.54 o 
  -8  11   5       19.61     -192.74    128.49 o 
  -7  11   5     1037.37     1117.56    380.79 o 
  -6  11   5      859.33      552.88    226.20 o 
  -5  11   5      664.42      586.67    334.26 o 
  -4  11   5     1224.40      875.69    164.14 o 
  -3  11   5        9.97      -38.70    104.79 o 
  -2  11   5      147.95      286.62    134.34 o 
  -1  11   5      990.13      899.66    119.54 o 
   0  11   5     1554.18     1728.55    173.98 o 
   1  11   5     4884.49     4443.00    508.96 o 
   2  11   5     5113.97     5092.53    370.62 o 
   3  11   5     4298.83     3610.57    321.65 o 
   4  11   5     1446.53     1197.10    215.23 o 
   5  11   5       29.36     -129.10    147.62 o 
   6  11   5      416.70      483.37    282.93 o 
   7  11   5      368.24      255.81    305.80 o 
   8  11   5      769.87      812.27    355.86 o 
   9  11   5      209.31      298.62    722.42 o 
  10  11   5       13.01     -142.09    257.54 o 
 -13  12   5       16.20      417.51    333.72 o 
 -12  12   5      487.77      344.81    394.19 o 
 -11  12   5      152.57      233.01    358.80 o 
 -10  12   5      152.22       91.92    334.33 o 
  -9  12   5       24.85      101.91    161.00 o 
  -8  12   5     1993.05     2184.83    290.16 o 
  -6  12   5      307.89      422.52    142.72 o 
  -5  12   5       38.89       60.58    189.14 o 
  -4  12   5     2772.52     2429.14    263.47 o 
  -3  12   5       52.02      -43.17    119.58 o 
  -2  12   5      427.21      408.44    155.91 o 
  -1  12   5      273.31      193.83    150.91 o 
   0  12   5      156.11      196.92    133.11 o 
   1  12   5      317.08      414.21    160.79 o 
   2  12   5      906.86      549.86    177.61 o 
   3  12   5      284.30      243.57    169.08 o 
   4  12   5       48.51       86.43    175.36 o 
   5  12   5       74.96      268.58    181.88 o 
   6  12   5        0.60      476.48    441.76 o 
   7  12   5       64.46      135.15    242.98 o 
   8  12   5     1165.81     1250.62    764.73 o 
   9  12   5        8.96       23.98    275.28 o 
 -12  13   5      521.29      769.26    432.85 o 
 -11  13   5      118.83      124.99    357.84 o 
 -10  13   5      209.10      221.93    357.95 o 
  -9  13   5       52.92      201.47    184.55 o 
  -8  13   5     1930.27     1907.40    281.23 o 
  -7  13   5      607.22      406.41    193.84 o 
  -6  13   5      447.99      415.49    162.47 o 
  -5  13   5       18.22      194.73    133.12 o 
  -4  13   5     1775.17     1458.87    208.38 o 
  -3  13   5        4.88     -133.15    115.17 o 
  -2  13   5     1302.17     1130.11    193.76 o 
  -1  13   5       44.33      268.45    238.66 o 
   0  13   5        0.45      166.75    236.11 o 
   1  13   5     1880.49     2964.91    401.49 o 
   2  13   5       77.44     -132.67    147.74 o 
   3  13   5       16.39      138.75    162.76 o 
   4  13   5        5.28       92.42    166.42 o 
   5  13   5       14.09      163.00    191.40 o 
   6  13   5      811.06      610.00    368.70 o 
   7  13   5       18.43      257.84    283.76 o 
   8  13   5       14.82     -610.40    572.63 o 
   9  13   5       91.31      767.88    311.15 o 
 -12  14   5       14.23       43.21    428.35 o 
 -11  14   5       44.76      253.87    476.45 o 
 -10  14   5       34.39      624.16    388.00 o 
  -9  14   5       25.29      -78.37    241.83 o 
  -8  14   5       52.08      141.41    180.33 o 
  -7  14   5      135.44       61.90    170.11 o 
  -6  14   5      138.06      270.09    209.61 o 
  -5  14   5       10.14      -49.98    149.64 o 
  -4  14   5       64.56      191.81    146.68 o 
  -3  14   5      463.72      541.28    135.90 o 
  -2  14   5      124.17     -267.29    241.76 o 
  -1  14   5     3703.98     3239.70    434.63 o 
   0  14   5      148.23      227.34    247.47 o 
   1  14   5     1068.84     1815.83    360.45 o 
   2  14   5      359.80      564.77    170.94 o 
   3  14   5      148.64      259.46    287.20 o 
   4  14   5       47.54     -224.59    165.21 o 
   5  14   5       30.27      480.61    276.07 o 
   6  14   5      266.50      429.13    514.29 o 
   7  14   5       52.60      -33.85    574.99 o 
   8  14   5       69.70      -82.39    886.67 o 
 -11  15   5       77.89      264.58    369.82 o 
 -10  15   5      280.40       45.89    386.42 o 
  -9  15   5       54.94      244.45    228.48 o 
  -8  15   5      312.59      251.14    196.86 o 
  -7  15   5        1.33       34.69    170.24 o 
  -6  15   5       15.33      -88.93    185.92 o 
  -5  15   5       16.92      272.89    150.87 o 
  -4  15   5     1943.92     2221.83    688.26 o 
  -3  15   5       70.50      156.74    210.60 o 
  -2  15   5      151.27      191.35    265.46 o 
  -1  15   5     2717.37     2777.37    424.46 o 
   0  15   5     2968.72     3608.83    470.01 o 
   1  15   5       10.08       26.89    248.57 o 
   2  15   5      220.35      157.23    277.67 o 
   3  15   5      150.07      184.39    187.71 o 
   4  15   5      763.00     1001.36    481.19 o 
   5  15   5      220.06      167.70    456.47 o 
   6  15   5      342.77       84.33    483.80 o 
   7  15   5       43.59     -176.41    284.68 o 
 -11  16   5       31.97       46.13    333.75 o 
 -10  16   5       25.88      397.24    419.25 o 
  -9  16   5      299.18       34.74    222.35 o 
  -8  16   5     1432.47     1329.00    311.14 o 
  -7  16   5       39.61     -158.58    185.11 o 
  -6  16   5       50.84      -83.02    181.38 o 
  -5  16   5      702.03      239.92    242.31 o 
  -4  16   5     3304.65     2524.16    419.42 o 
  -3  16   5        0.22       96.32    236.75 o 
  -2  16   5      276.24      309.52    347.68 o 
  -1  16   5     1040.26     1061.56    340.94 o 
   0  16   5     2369.31     2469.41    432.99 o 
   1  16   5      161.31      237.54    303.55 o 
   2  16   5       31.94      145.47    280.02 o 
   3  16   5      125.94      -55.19    306.94 o 
   4  16   5     1240.49     1018.88    377.69 o 
   5  16   5       88.53      622.91    373.69 o 
 -10  17   5      129.49      381.40    332.70 o 
  -9  17   5      195.15      282.36    236.77 o 
  -8  17   5      128.50      243.26    253.54 o 
  -7  17   5      223.10      631.87    246.68 o 
  -6  17   5      756.34      296.85    271.03 o 
  -5  17   5       69.31      176.43    401.55 o 
  -4  17   5     1604.90     1367.07    332.94 o 
  -3  17   5       22.02       12.02    230.78 o 
  -2  17   5     1197.44      746.11    336.90 o 
  -1  17   5      310.86      442.56    327.92 o 
   0  17   5      486.88      454.06    324.92 o 
   1  17   5      216.64      348.13    457.26 o 
   2  17   5      301.63      201.97    300.69 o 
   3  17   5      584.73      927.22    377.86 o 
   4  17   5      419.09      559.30    371.19 o 
   5  17   5        7.30      478.28    681.69 o 
  -9  18   5       67.23      356.25    210.19 o 
  -8  18   5      147.47      606.35    297.23 o 
  -7  18   5        4.34       71.24    250.27 o 
  -6  18   5      156.92      540.07    309.31 o 
  -5  18   5       13.11     -300.57    239.35 o 
  -4  18   5      257.69      726.82    347.94 o 
  -3  18   5      196.20      876.51    314.59 o 
  -2  18   5      706.73      573.72    360.44 o 
  -1  18   5       20.37      115.06    336.14 o 
   0  18   5       21.33       21.34    329.02 o 
   1  18   5      201.50      156.54    318.76 o 
   2  18   5      287.81      795.80    355.45 o 
   3  18   5      621.26     1739.64   1079.03 o 
   4  18   5        0.54     -381.02    291.14 o 
  -8  19   5       94.22      438.34    299.06 o 
  -7  19   5        9.05      155.78    347.94 o 
  -6  19   5      364.18      707.01    368.70 o 
  -5  19   5        0.19      510.31    278.64 o 
  -4  19   5      241.08      770.76    416.79 o 
  -3  19   5       16.18      415.19    260.91 o 
  -2  19   5      603.43      389.37    377.13 o 
  -1  19   5      268.47      535.32    361.48 o 
   0  19   5       29.97       -3.97    307.13 o 
   1  19   5      542.39      688.44    365.54 o 
   2  19   5      238.05      663.79    360.82 o 
   3  19   5      241.80      338.48    442.54 o 
  -5  20   5      219.13      505.04    408.12 o 
  -4  20   5      473.65      255.77    680.11 o 
  -3  20   5       21.21      362.64    302.45 o 
  -2  20   5       71.06      621.97    335.77 o 
  -1  20   5      580.22      300.96    293.63 o 
   0  20   5      167.34      407.57    551.87 o 
   1  20   5      247.85      727.94    493.53 o 
   2 -21   6      538.74     1092.17    276.46 o 
   4 -21   6       74.56      265.39    167.90 o 
  -2 -20   6      317.77      993.21    580.25 o 
  -1 -20   6       23.84      367.50    259.80 o 
   0 -20   6      201.03       -8.02    326.39 o 
   1 -20   6      212.87      434.83    838.05 o 
   4 -20   6        7.22      417.40    222.85 o 
   5 -20   6       34.80      324.54    206.60 o 
   6 -20   6      286.84      924.72    647.00 o 
  -4 -19   6        2.11      259.42    245.71 o 
  -3 -19   6       47.00      297.87    249.22 o 
  -2 -19   6      765.14     1106.15    297.78 o 
  -1 -19   6       66.79      391.44    555.81 o 
   0 -19   6      253.36      455.00    254.21 o 
   1 -19   6      445.30     1281.21    468.30 o 
   2 -19   6      233.03      209.85    176.28 o 
   3 -19   6       71.42      154.26    305.89 o 
   4 -19   6      372.04      793.11    357.40 o 
   5 -19   6        7.19      431.90    263.32 o 
   6 -19   6      129.38      217.91    227.52 o 
   7 -19   6        6.38       26.98    649.89 o 
   8 -19   6      109.02      460.41    281.19 o 
  -5 -18   6       61.65      354.97    224.39 o 
  -4 -18   6      710.58      575.77    252.90 o 
  -3 -18   6        0.72      294.63    207.65 o 
  -2 -18   6       39.07      280.03    303.54 o 
  -1 -18   6      476.57      566.63    278.97 o 
   0 -18   6      546.28      680.85    301.60 o 
   1 -18   6       20.64      377.70    305.37 o 
   2 -18   6       30.61      240.12    327.97 o 
   3 -18   6       46.61       21.09    188.18 o 
   4 -18   6     1231.56     1425.95    338.48 o 
   5 -18   6      401.66      696.63    328.49 o 
   6 -18   6       68.48      363.01    206.07 o 
   7 -18   6       95.62      226.75    203.43 o 
   8 -18   6      752.86     1422.24    452.53 o 
   9 -18   6      104.41      503.51    267.00 o 
  -7 -17   6        1.76      365.41    292.14 o 
  -6 -17   6      463.18      800.63    271.71 o 
  -5 -17   6      145.63      171.78    218.76 o 
  -4 -17   6       51.88      300.63    196.19 o 
  -3 -17   6       19.34      165.19    207.76 o 
  -2 -17   6      493.86     1047.88    336.68 o 
  -1 -17   6        2.61      243.66    267.16 o 
   0 -17   6       34.12      271.46    177.04 o 
   1 -17   6       86.10      -22.30    235.99 o 
   2 -17   6      136.69      244.06    207.08 o 
   3 -17   6        7.31       80.15    182.70 o 
   4 -17   6      622.48      940.41    410.22 o 
   5 -17   6      141.17      179.58    175.41 o 
   6 -17   6      108.36      135.56    194.62 o 
   7 -17   6      467.78      450.92    243.87 o 
   8 -17   6      276.41      427.30    323.24 o 
   9 -17   6       50.72     -169.39    249.28 o 
  10 -17   6       24.51      447.28    195.86 o 
  -7 -16   6       16.75      390.43    260.56 o 
  -6 -16   6        6.60      428.67    242.06 o 
  -5 -16   6      140.14       -5.90    268.67 o 
  -4 -16   6      221.66      425.76    221.14 o 
  -3 -16   6       29.89       61.51    212.35 o 
  -2 -16   6      556.31      708.43    218.26 o 
  -1 -16   6       99.51       34.76    151.81 o 
   0 -16   6       21.52     -182.18    121.45 o 
   1 -16   6      364.26      380.93    170.99 o 
   2 -16   6      723.54      360.96    402.86 o 
   3 -16   6        2.77       86.26    172.69 o 
   4 -16   6       18.59      338.41    176.92 o 
   5 -16   6      210.80      524.92    197.36 o 
   6 -16   6        0.41      143.11    183.08 o 
   7 -16   6      459.79      217.22    201.61 o 
   8 -16   6        1.49      297.00    297.48 o 
  10 -16   6       20.72      133.99    261.29 o 
  11 -16   6        9.40      592.63    237.55 o 
  -8 -15   6      190.09      243.04    312.72 o 
  -7 -15   6      101.19      -26.00    326.37 o 
  -6 -15   6      200.45      277.79    229.78 o 
  -5 -15   6        8.32      124.85    207.34 o 
  -4 -15   6     1162.65     1055.09    256.02 o 
  -3 -15   6      252.43      184.45    182.40 o 
  -2 -15   6       36.42      -82.11    149.22 o 
  -1 -15   6        2.50       79.19    211.38 o 
   0 -15   6        1.13       74.06    141.11 o 
   1 -15   6     1525.69     2157.69    260.01 o 
   2 -15   6       29.40      291.90    138.51 o 
   3 -15   6        8.54      134.20    159.96 o 
   4 -15   6      641.76      690.70    208.74 o 
   5 -15   6      180.36      406.03    190.89 o 
   6 -15   6        4.20      -37.46    137.66 o 
   7 -15   6      142.81       36.18    145.67 o 
   8 -15   6      113.92       99.34    214.40 o 
   9 -15   6       36.12      192.46    234.15 o 
  10 -15   6       17.85      118.27    299.58 o 
  11 -15   6       10.79      186.23    299.32 o 
  -9 -14   6        8.33      276.58    797.84 o 
  -8 -14   6      235.00      694.04    271.68 o 
  -7 -14   6      550.18      702.31    249.05 o 
  -6 -14   6        1.66     -359.66    295.25 o 
  -5 -14   6       38.93      156.23    191.17 o 
  -4 -14   6     1665.63     1740.41    277.13 o 
  -3 -14   6      975.08      551.23    211.19 o 
  -2 -14   6     5775.26     5437.34    437.34 o 
  -1 -14   6        6.60     -195.99    146.36 o 
   0 -14   6      691.81      902.90    191.59 o 
   1 -14   6     2156.62     2723.66    354.81 o 
   2 -14   6     1168.75     1512.79    208.73 o 
   3 -14   6        7.70        1.95    105.98 o 
   4 -14   6     3902.83     4106.71    407.38 o 
   5 -14   6       15.65      -86.85    107.03 o 
   6 -14   6      142.92      199.98    196.54 o 
   7 -14   6      134.97      273.51    160.47 o 
   8 -14   6       39.53       79.99    204.08 o 
   9 -14   6      177.11      303.34    244.13 o 
  10 -14   6      172.04      119.92    334.80 o 
  11 -14   6       75.61     -248.77    254.06 o 
  12 -14   6      133.42       61.87    326.39 o 
 -10 -13   6        3.28      538.73    313.78 o 
  -8 -13   6     1202.53     1513.74    368.48 o 
  -7 -13   6      204.14       52.17    260.68 o 
  -6 -13   6       82.50       57.23    194.04 o 
  -5 -13   6      193.09      168.92    188.63 o 
  -4 -13   6      830.02     1167.56    237.89 o 
  -3 -13   6      107.31      275.21    179.99 o 
  -2 -13   6     5413.13     6329.09    533.64 o 
  -1 -13   6       83.81      -81.33    167.21 o 
   0 -13   6       67.50     -276.05    184.04 o 
   1 -13   6     3314.74     3700.87    299.69 o 
   2 -13   6     7229.73     6860.11    380.78 o 
   3 -13   6       59.71       38.96    114.52 o 
   4 -13   6     2508.65     2467.84    220.96 o 
   5 -13   6      641.96      693.07    159.71 o 
   6 -13   6     2727.35     3258.03    519.33 o 
   7 -13   6       29.67      111.10    128.37 o 
   8 -13   6       57.50      219.16    199.85 o 
   9 -13   6        5.38     -122.31    275.67 o 
  10 -13   6      157.06      149.42    325.08 o 
  11 -13   6      444.03      373.73    495.37 o 
  12 -13   6        6.31      423.88    607.32 o 
 -10 -12   6       17.38      213.61    636.22 o 
  -9 -12   6       22.98      289.34    254.00 o 
  -8 -12   6       75.14      261.98    235.54 o 
  -7 -12   6        3.99       94.27    196.07 o 
  -6 -12   6      374.78      590.70    204.81 o 
  -5 -12   6        2.03      -93.59    155.09 o 
  -3 -12   6      474.14      423.20    277.27 o 
  -2 -12   6     2332.98     3469.08    402.44 o 
  -1 -12   6      781.01      578.52    235.41 o 
   0 -12   6     2633.34     2756.63    263.57 o 
   1 -12   6      133.66       99.51    119.81 o 
   2 -12   6        1.72      -20.99     82.95 o 
   3 -12   6        0.06      -80.36     86.61 o 
   4 -12   6     8078.39     7223.11    326.79 o 
   5 -12   6     1576.96     1621.71    182.91 o 
   6 -12   6      183.63       28.95    135.91 o 
   7 -12   6     1037.18      862.90    177.35 o 
   8 -12   6     1949.53     1864.43    339.59 o 
   9 -12   6      320.40      414.50    234.82 o 
  10 -12   6       80.70      255.69    225.43 o 
  11 -12   6      135.39      207.91    243.47 o 
  12 -12   6      185.87      420.21    301.91 o 
 -11 -11   6        2.53      189.15    223.72 o 
 -10 -11   6        1.23     -119.48    286.71 o 
  -9 -11   6      195.76      284.17    249.99 o 
  -8 -11   6      491.56      496.91    209.33 o 
  -7 -11   6      121.35       51.85    178.40 o 
  -6 -11   6       46.34      229.60    194.27 o 
  -5 -11   6      718.04      794.77    214.01 o 
  -4 -11   6     4452.10     4766.19    370.81 o 
  -3 -11   6      125.12      130.80    150.41 o 
  -2 -11   6      900.24      872.73    206.94 o 
  -1 -11   6     2486.32     2337.08    250.99 o 
   0 -11   6    11002.31    10386.51    426.01 o 
   1 -11   6      270.99      259.19    152.79 o 
   2 -11   6     4291.31     4641.27    252.02 o 
   3 -11   6      149.41      210.14    102.38 o 
   4 -11   6    12659.60    11792.48    396.26 o 
   5 -11   6      613.22      582.77    127.30 o 
   6 -11   6     2163.40     2257.79    251.79 o 
   7 -11   6      660.23      752.13    168.27 o 
   8 -11   6     4330.97     4165.89    752.64 o 
   9 -11   6      377.18      535.65    233.36 o 
  10 -11   6      663.58      481.32    263.92 o 
  11 -11   6       86.29      306.32    271.40 o 
  12 -11   6      717.84     1410.80    444.12 o 
  13 -11   6        5.81      -87.77    237.04 o 
 -11 -10   6       52.00      241.71    278.95 o 
 -10 -10   6       56.72     -139.86    252.99 o 
  -9 -10   6       10.44       25.97    253.68 o 
  -8 -10   6       15.53      -27.18    165.10 o 
  -7 -10   6      337.87      272.34    170.93 o 
  -6 -10   6      117.44      386.78    175.46 o 
  -5 -10   6       52.43      202.58    152.33 o 
  -4 -10   6     5416.45     5707.27    466.97 o 
  -3 -10   6        1.16       15.72    142.05 o 
  -2 -10   6      610.22      624.61    270.51 o 
  -1 -10   6     1238.51     1121.46    185.66 o 
   0 -10   6    12959.37    11648.19    374.34 o 
   1 -10   6      783.30      802.70    122.68 o 
   2 -10   6     1321.50     1503.11    154.32 o 
   3 -10   6      300.75      360.70    119.33 o 
   4 -10   6    21274.05    19274.84    534.20 o 
   5 -10   6     3029.66     3122.54    230.27 o 
   6 -10   6      142.65      155.25    106.67 o 
   7 -10   6      464.30      559.99    213.13 o 
   8 -10   6     2311.50     2757.49    436.50 o 
   9 -10   6      251.43      197.79    214.81 o 
  10 -10   6      611.46      437.71    240.13 o 
  11 -10   6       75.65      183.95    209.24 o 
  12 -10   6      133.70       52.98    233.78 o 
  13 -10   6       10.31      163.77    274.36 o 
 -12  -9   6       49.49      106.51    209.68 o 
 -11  -9   6      195.04      423.50    313.63 o 
 -10  -9   6      500.49      593.91    280.74 o 
  -9  -9   6       71.01      132.59    226.03 o 
  -8  -9   6        1.75      -36.45    171.61 o 
  -7  -9   6       53.74      -51.89    148.38 o 
  -6  -9   6     1918.20     1685.99    238.61 o 
  -5  -9   6      214.82      180.25    250.50 o 
  -4  -9   6     6967.97     7034.23    384.24 o 
  -3  -9   6      781.62      630.73    276.01 o 
  -2  -9   6    16028.67    16272.53    577.83 o 
  -1  -9   6      250.16      155.64     89.10 o 
   0  -9   6     2160.18     2414.72    159.43 o 
   1  -9   6      387.30      253.26     94.31 o 
   2  -9   6     8230.75     8586.10    325.63 o 
   3  -9   6      348.02      418.14    110.29 o 
   4  -9   6     1033.01     1292.21    153.50 o 
   5  -9   6       27.29      136.61    103.65 o 
   6  -9   6     1891.98     1739.58    179.65 o 
   7  -9   6     3309.71     3143.62    288.55 o 
   8  -9   6      681.61      319.68    164.67 o 
   9  -9   6      122.81      166.18    150.51 o 
  10  -9   6      331.35      558.96    230.78 o 
  11  -9   6       47.39      110.92    212.21 o 
  12  -9   6      546.90      448.89    270.26 o 
  13  -9   6       18.13      250.67    377.11 o 
 -12  -8   6      341.81      556.74    305.11 o 
 -11  -8   6        0.03      197.58    283.03 o 
 -10  -8   6        4.67      -97.78    233.03 o 
  -9  -8   6      102.17       76.44    212.68 o 
  -8  -8   6       34.29       90.17    165.58 o 
  -7  -8   6       33.96      205.80    204.97 o 
  -5  -8   6      130.08      257.16    144.66 o 
  -4  -8   6     7602.03     7479.80    366.63 o 
  -3  -8   6      239.62      327.50    142.14 o 
  -2  -8   6      971.97     1071.67    173.27 o 
  -1  -8   6      161.84      136.21    107.88 o 
   0  -8   6     2207.68     2604.92    160.38 o 
   1  -8   6     1007.07      982.73    118.58 o 
   2  -8   6     4067.00     4545.41    216.46 o 
   3  -8   6      247.86      151.29     88.99 o 
   4  -8   6      133.71      246.78     98.12 o 
   5  -8   6     1894.24     2048.78    177.42 o 
   6  -8   6     4956.11     4859.38    253.79 o 
   7  -8   6     1282.40     1497.86    207.49 o 
   8  -8   6      397.74      281.58    145.16 o 
   9  -8   6       49.38      221.77    153.77 o 
  10  -8   6     2400.06     2586.31    404.82 o 
  11  -8   6        7.95       91.67    265.42 o 
  12  -8   6     1579.39     1334.07    274.62 o 
  13  -8   6       31.66      183.23    175.37 o 
 -13  -7   6       83.99      235.69    404.44 o 
 -12  -7   6     1021.76     1507.86    389.79 o 
 -11  -7   6      193.73     -282.98    267.52 o 
 -10  -7   6     2167.11     1598.74    360.32 o 
  -9  -7   6      460.75      269.63    221.98 o 
  -8  -7   6     2884.76     2518.72    296.20 o 
  -7  -7   6       47.34     -109.63    133.89 o 
  -5  -7   6      455.17      517.15    156.21 o 
  -4  -7   6    23181.80    21386.45    653.38 o 
  -3  -7   6     2587.18     2319.67    281.22 o 
  -2  -7   6     1718.22     1932.36    123.00 o 
  -1  -7   6        9.07        8.79     75.89 o 
   0  -7   6       90.86      -28.07     68.51 o 
   1  -7   6     2682.31     2548.95    157.62 o 
   2  -7   6     1058.30     1329.64    151.24 o 
   3  -7   6     1357.92     1616.10    146.18 o 
   4  -7   6     3189.96     3603.04    210.15 o 
   5  -7   6     1521.83     1330.32    149.94 o 
   6  -7   6     1967.90     2060.25    178.12 o 
   7  -7   6      235.73      205.19    125.31 o 
   8  -7   6      585.17      323.35    158.14 o 
   9  -7   6      762.28      729.05    184.19 o 
  10  -7   6      617.70      331.85    158.02 o 
  11  -7   6       98.12      304.03    168.94 o 
  12  -7   6       48.07      147.79    296.96 o 
  13  -7   6      211.06      495.14    203.81 o 
 -13  -6   6       10.59      337.41    247.35 o 
 -12  -6   6        5.70      359.52    406.02 o 
 -11  -6   6       39.11      542.69    254.69 o 
 -10  -6   6       44.72      391.10    228.39 o 
  -9  -6   6       27.24      301.51    522.96 o 
  -8  -6   6     3442.99     3716.89    331.77 o 
  -7  -6   6     1552.25     1275.49    364.49 o 
  -6  -6   6     3192.97     3465.04    286.87 o 
  -5  -6   6      120.62      123.84     85.29 o 
  -4  -6   6     7528.45     8581.50    418.16 o 
  -3  -6   6       95.56       91.60     67.14 o 
  -2  -6   6     3280.98     3606.01    232.90 o 
  -1  -6   6       67.19       28.18     68.15 o 
   0  -6   6     4757.50     4407.54    217.26 o 
   1  -6   6     2160.03     2588.39    187.83 o 
   2  -6   6     2861.49     3462.72    178.86 o 
   3  -6   6       90.08       62.21     71.00 o 
   4  -6   6     1528.42     1418.61    140.11 o 
   5  -6   6     5780.48     5845.59    251.53 o 
   6  -6   6        7.76      101.32     88.09 o 
   7  -6   6      321.94      240.90    154.40 o 
   8  -6   6      228.94       88.67    116.01 o 
   9  -6   6      900.03      642.84    172.23 o 
  10  -6   6      279.69      348.61    162.93 o 
  11  -6   6      460.74      560.09    240.75 o 
  12  -6   6       68.02     -119.50    131.01 o 
  13  -6   6      205.28       63.97    357.14 o 
 -13  -5   6      154.47      135.40    240.42 o 
 -12  -5   6      148.30      -36.21    297.48 o 
 -11  -5   6      102.39      201.09    209.71 o 
 -10  -5   6       69.41      122.83    220.22 o 
  -9  -5   6      513.20      372.52    237.04 o 
  -8  -5   6     2298.47     2232.37    263.56 o 
  -7  -5   6       73.64      115.86     92.70 o 
  -6  -5   6     2264.34     2774.90    203.55 o 
  -5  -5   6      114.40      217.86     88.08 o 
  -4  -5   6     5626.92     5485.76    227.41 o 
  -3  -5   6       22.23       64.03     68.23 o 
  -2  -5   6      716.89      788.09     87.05 o 
  -1  -5   6      367.10      390.45     85.42 o 
   0  -5   6     7629.39     7583.85    232.29 o 
   1  -5   6      475.54      448.81     78.19 o 
   2  -5   6     2658.74     3029.41    161.80 o 
   3  -5   6        3.71       50.62     68.37 o 
   4  -5   6    12110.22    12615.66    357.74 o 
   5  -5   6     2155.68     2304.21    164.62 o 
   6  -5   6        0.03       49.42     80.53 o 
   7  -5   6       88.79       96.00    119.14 o 
   8  -5   6      543.50      583.41    171.08 o 
   9  -5   6      123.41      120.01    115.35 o 
  10  -5   6       77.81      320.12    148.22 o 
  11  -5   6       94.61      117.72    139.72 o 
  12  -5   6       35.28       38.47    148.90 o 
  13  -5   6      206.13      639.65    241.51 o 
  14  -5   6       49.82      375.02    194.73 o 
 -14  -4   6       49.42     -245.45    411.54 o 
 -13  -4   6       94.08      174.47    392.35 o 
 -12  -4   6      676.68      520.85    344.26 o 
 -11  -4   6      135.57      330.17    241.58 o 
 -10  -4   6     1252.87     1265.95    298.39 o 
  -9  -4   6       66.32       19.26    219.17 o 
  -8  -4   6     5886.67     5811.33    302.21 o 
  -7  -4   6      168.87      129.06     95.47 o 
  -6  -4   6    10775.23     9978.13    343.30 o 
  -5  -4   6     2493.87     2315.84    174.31 o 
  -4  -4   6    20464.93    20102.47    709.46 o 
  -3  -4   6      636.35      759.50     95.33 o 
  -2  -4   6    18539.84    19942.20    456.53 o 
  -1  -4   6     1614.33     1798.34    202.34 o 
   0  -4   6    61602.91    65928.52   1266.30 o 
   2  -4   6    41848.46    41818.32    857.93 o 
   3  -4   6       15.16        4.34     62.52 o 
   4  -4   6    54875.86    60088.92   1214.10 o 
   5  -4   6     1248.23     1333.92    141.71 o 
   6  -4   6      695.38     1040.02    174.05 o 
   7  -4   6       23.95      -26.78    102.44 o 
   8  -4   6     5053.29     4564.66   1061.69 o 
   9  -4   6       84.24      250.45    130.02 o 
  10  -4   6      446.24      306.34    159.13 o 
  11  -4   6      238.90      282.91    161.82 o 
  12  -4   6        3.65      267.08    311.58 o 
  13  -4   6       94.58      358.35    176.44 o 
  14  -4   6       40.94     -204.70    136.47 o 
 -14  -3   6       53.05      737.40    371.85 o 
 -13  -3   6        1.09     -165.37    218.67 o 
 -12  -3   6       74.31      240.38    243.85 o 
 -11  -3   6       44.86      415.72    378.69 o 
 -10  -3   6        3.72      -49.45    160.09 o 
  -9  -3   6        2.54      -45.40    116.04 o 
  -8  -3   6       12.96       11.84    124.43 o 
  -7  -3   6       29.74       61.18    110.36 o 
  -6  -3   6     8548.17     7958.05    299.87 o 
  -5  -3   6      630.86      697.83    119.00 o 
  -4  -3   6    34642.69    35144.90    769.70 o 
  -3  -3   6      270.76      314.73     74.23 o 
  -2  -3   6     2135.46     2188.25    120.50 o 
  -1  -3   6       18.23      -21.82     50.78 o 
   0  -3   6     8177.38     8480.97    283.85 o 
   1  -3   6     1041.51     1279.96     95.57 o 
   3  -3   6     6617.52     6591.42    218.46 o 
   4  -3   6    20760.87    23301.63    538.51 o 
   5  -3   6       52.51       20.17     65.54 o 
   6  -3   6      654.75      583.63    141.25 o 
   7  -3   6        8.73       96.76    101.19 o 
   8  -3   6     2252.98     2042.68    315.83 o 
   9  -3   6      166.95      337.21    151.31 o 
  10  -3   6      186.70       92.02    140.97 o 
  11  -3   6      553.06      799.92    199.61 o 
  12  -3   6       72.09       85.39    182.15 o 
  13  -3   6      267.45      433.67    212.82 o 
  14  -3   6       31.60      279.79    172.15 o 
 -14  -2   6        6.41      768.94    690.10 o 
 -13  -2   6      156.28      253.46    510.87 o 
 -12  -2   6      563.46      622.30    446.22 o 
 -11  -2   6      916.24      787.74    191.70 o 
 -10  -2   6      281.45      153.15    153.31 o 
  -9  -2   6     1588.05     1607.74    224.75 o 
  -8  -2   6      125.71      101.31    112.39 o 
  -7  -2   6     2020.46     2194.96    202.59 o 
  -6  -2   6     4374.29     4909.60    258.70 o 
  -5  -2   6     1381.77     1472.98    150.36 o 
  -4  -2   6    18364.60    18181.56    463.92 o 
  -3  -2   6      161.93      208.46     68.24 o 
  -2  -2   6     4034.66     3353.79    138.25 o 
  -1  -2   6      808.55      823.61    103.24 o 
   0  -2   6     2039.91     2424.48    177.44 o 
   1  -2   6      671.24      810.74     76.35 o 
   2  -2   6    17884.64    20113.41    453.40 o 
   3  -2   6       47.07       15.74     59.58 o 
   4  -2   6     2107.13     2400.83    136.71 o 
   5  -2   6      151.97      199.14     66.76 o 
   6  -2   6    14397.05    13812.91    505.25 o 
   7  -2   6       75.87       12.00    102.46 o 
   8  -2   6     2554.37     2088.77    245.32 o 
   9  -2   6       19.40      191.21    130.80 o 
  10  -2   6      863.18     1070.52    208.94 o 
  11  -2   6        5.48        1.83    161.65 o 
  12  -2   6      293.15      227.47    178.40 o 
  13  -2   6        1.09      329.90    188.78 o 
  14  -2   6      111.92      379.96    222.87 o 
 -13  -1   6       87.89      432.39    338.30 o 
 -12  -1   6      346.74      202.42    177.88 o 
 -11  -1   6       16.59        1.36    138.66 o 
 -10  -1   6        1.53      -62.52    125.26 o 
  -9  -1   6       32.56       59.18    120.83 o 
  -8  -1   6     3209.64     3977.33    430.05 o 
  -7  -1   6     2326.37     2407.82    207.28 o 
  -6  -1   6     4242.30     4950.97    257.86 o 
  -5  -1   6      308.60      316.80     99.01 o 
  -3  -1   6        1.41       81.33     62.88 o 
  -2  -1   6    17073.26    16564.94    382.59 o 
  -1  -1   6      987.48      945.02     67.60 o 
   1  -1   6      135.35      233.24     53.01 o 
   2  -1   6    49217.60    50781.89   1000.83 o 
   3  -1   6      122.14      169.27     65.97 o 
   4  -1   6     4212.57     4458.48    245.11 o 
   5  -1   6       29.38        8.69     91.81 o 
   6  -1   6    19157.21    19118.53    724.41 o 
   7  -1   6      731.57      853.77    171.70 o 
   8  -1   6    14501.99    14989.59    904.67 o 
   9  -1   6        8.58       87.60    117.94 o 
  10  -1   6      817.25      769.05    192.16 o 
  11  -1   6       71.65      209.63    163.66 o 
  12  -1   6     1276.48     1192.34    247.75 o 
  13  -1   6       49.88      154.76    311.87 o 
 -14   0   6       75.43      249.65    530.84 o 
 -13   0   6       66.44      143.91    252.82 o 
 -12   0   6     1709.49     1515.75    285.42 o 
 -11   0   6        4.65     -194.08    129.39 o 
 -10   0   6       15.10      122.41    187.67 o 
  -9   0   6      264.10      225.66    133.52 o 
  -8   0   6     4537.20     4692.60    278.23 o 
  -7   0   6     1208.65     1308.82    194.15 o 
  -6   0   6       50.34      116.89     99.92 o 
  -5   0   6      103.93      -33.32     78.19 o 
  -4   0   6      147.28      131.64     73.81 o 
  -3   0   6     1762.41     1660.59    142.95 o 
  -2   0   6      447.07      673.43     79.93 o 
  -1   0   6       91.24      203.81     83.07 o 
   0   0   6      141.35       68.15     53.71 o 
   1   0   6      491.43      498.26     68.01 o 
   2   0   6    27606.02    29508.41    618.40 o 
   3   0   6       11.98      -36.59     53.90 o 
   4   0   6      163.13      160.19     66.54 o 
   5   0   6     1416.87     1256.36    171.60 o 
   6   0   6     6739.77     6298.72    342.14 o 
   7   0   6      199.13      315.06    154.55 o 
   8   0   6       23.46      -49.47    117.44 o 
   9   0   6      309.72      248.80    147.66 o 
  10   0   6      837.87      672.87    191.09 o 
  11   0   6       69.17      312.94    173.48 o 
  12   0   6       11.21      220.75    177.87 o 
  13   0   6        5.23      206.25    206.32 o 
 -14   1   6      149.17     -140.10    269.36 o 
 -13   1   6        3.52     -184.92    361.87 o 
 -12   1   6       79.16      428.07    261.48 o 
 -11   1   6      184.91      339.77    175.98 o 
 -10   1   6     2854.68     2650.32    297.43 o 
  -9   1   6      203.42      314.28    115.52 o 
  -8   1   6     6912.42     7172.59    312.92 o 
  -7   1   6        5.26       -8.27     98.90 o 
  -6   1   6     7019.96     7456.34    341.51 o 
  -5   1   6      142.10      142.23     86.58 o 
  -4   1   6    15114.32    15331.38    396.35 o 
  -3   1   6     6106.86     5404.23    187.33 o 
  -2   1   6     5546.96     5878.59    184.64 o 
  -1   1   6     1324.40     1178.71     84.30 o 
   0   1   6     7136.03     7619.56    472.32 o 
   2   1   6    12666.70    12115.74    313.32 o 
   3   1   6       12.61       55.40     63.68 o 
   4   1   6     6705.11     5506.82    218.64 o 
   5   1   6     4095.19     3720.32    231.23 o 
   6   1   6      582.42      663.17    153.58 o 
   7   1   6      513.89      596.42    154.22 o 
   8   1   6     2211.21     2394.90    266.86 o 
   9   1   6      638.36      321.29    149.17 o 
  10   1   6       94.55       -8.55    180.28 o 
  11   1   6      119.52      -21.64    174.10 o 
  12   1   6      114.13      525.05    252.97 o 
  13   1   6      148.05      346.75    220.46 o 
 -14   2   6      226.29      743.91    336.99 o 
 -13   2   6        1.96      -14.94    224.03 o 
 -12   2   6      553.87      968.84    589.18 o 
 -11   2   6      103.39      246.62    227.77 o 
 -10   2   6     5822.50     6002.96    570.65 o 
  -9   2   6      275.77      210.70    119.16 o 
  -8   2   6     1172.39     1168.39    188.29 o 
  -7   2   6       41.79      137.60    100.91 o 
  -6   2   6    12391.13    12205.76    514.72 o 
  -5   2   6       51.97       87.56     84.73 o 
  -4   2   6      461.53      426.47     84.48 o 
  -3   2   6     1029.67      984.29     92.30 o 
  -2   2   6    28157.08    31654.57    660.35 o 
  -1   2   6     2943.00     2573.54    120.67 o 
   0   2   6        0.79       92.95     63.62 o 
   2   2   6    24424.60    24668.81    546.16 o 
   3   2   6     2658.47     2701.19    152.78 o 
   4   2   6     2331.06     2054.26    142.07 o 
   5   2   6     1167.01     1359.16    132.46 o 
   6   2   6     3003.13     3548.07    297.69 o 
   7   2   6      158.89      -43.81    134.44 o 
   8   2   6      107.79      131.57    159.81 o 
   9   2   6       55.16     -124.55    152.37 o 
  10   2   6     2075.70     1965.67    291.50 o 
  11   2   6       56.88      100.12    191.79 o 
  12   2   6      740.19      943.38    280.64 o 
  13   2   6      107.60      194.89    452.01 o 
 -14   3   6      165.08      377.73    433.35 o 
 -13   3   6        0.73      -25.26    242.95 o 
 -12   3   6       15.91     1326.52   1175.21 o 
 -11   3   6      805.66     1071.32    303.74 o 
 -10   3   6     3986.92     4150.92    471.18 o 
  -9   3   6       14.31     -101.72     91.11 o 
  -8   3   6     7063.14     7135.80    308.94 o 
  -7   3   6      226.26      458.67    116.41 o 
  -6   3   6    17440.22    15963.13    444.28 o 
  -5   3   6      532.23      584.52    103.47 o 
  -4   3   6    20217.51    19760.71    473.40 o 
  -3   3   6      224.09      209.03     74.88 o 
  -2   3   6     3235.92     3299.62    143.56 o 
  -1   3   6       96.90       72.05     54.78 o 
   0   3   6       34.66       91.31     62.04 o 
   1   3   6     4433.80     3999.24    174.83 o 
   2   3   6    37149.25    36189.61    762.96 o 
   3   3   6      810.24      727.38     98.71 o 
   4   3   6     2470.82     2168.23    150.95 o 
   5   3   6       24.70     -111.57     74.38 o 
   6   3   6      204.02      426.85    148.13 o 
   7   3   6      225.45      353.10    165.99 o 
   8   3   6      969.75      731.33    205.15 o 
   9   3   6       24.82      305.75    190.14 o 
  10   3   6      228.14      505.27    221.74 o 
  11   3   6      266.31      281.03    280.18 o 
  12   3   6       44.34      400.57    375.58 o 
  13   3   6        2.55      229.28    288.92 o 
 -14   4   6      207.70      380.72    252.25 o 
 -13   4   6        1.27      164.03    264.23 o 
 -12   4   6     1471.37     2174.79   1049.86 o 
 -11   4   6      479.55      252.09    235.37 o 
 -10   4   6      115.04      448.70    222.23 o 
  -9   4   6      241.93      275.93    131.63 o 
  -8   4   6     2693.80     3034.91    353.77 o 
  -7   4   6       54.77       35.41     93.22 o 
  -6   4   6    11563.24    12098.41    366.73 o 
  -5   4   6       36.52        7.36     68.85 o 
  -4   4   6     5626.30     5426.36    194.67 o 
  -3   4   6      907.28     1113.58     93.61 o 
  -2   4   6    11342.37    11244.42    297.14 o 
  -1   4   6     3371.83     2967.66    145.63 o 
   0   4   6      411.81      519.37     87.58 o 
   1   4   6      199.34      121.21     84.11 o 
   2   4   6    17400.07    16721.95    423.00 o 
   3   4   6       67.75       95.38     77.57 o 
   4   4   6     1900.35     1769.09    147.36 o 
   5   4   6      131.29       67.27     87.14 o 
   6   4   6     2991.53     3048.66    281.51 o 
   7   4   6     1204.27     1142.32    270.36 o 
   8   4   6     1632.79     1425.32    301.55 o 
   9   4   6      270.18      348.79    432.27 o 
  10   4   6       19.76      278.46    199.76 o 
  11   4   6      445.99      643.52    381.75 o 
  12   4   6      114.25      421.06    368.52 o 
 -14   5   6        5.18      502.82    278.24 o 
 -13   5   6      144.98      573.53    299.74 o 
 -12   5   6      237.52      385.61    240.25 o 
 -11   5   6     1353.03     1288.11    462.25 o 
 -10   5   6      550.04      555.98    239.27 o 
  -9   5   6      191.50      195.33    139.00 o 
  -8   5   6     3649.17     3553.78    430.98 o 
  -7   5   6      890.91     1022.21    136.51 o 
  -6   5   6     5241.06     5821.62    386.23 o 
  -5   5   6        8.60       58.92     56.24 o 
  -4   5   6     1265.64     1438.59    164.58 o 
  -3   5   6     1611.95     1587.86     97.65 o 
  -2   5   6    15136.20    13653.08    349.89 o 
  -1   5   6     4148.24     3732.15    170.18 o 
   0   5   6     9141.35     8288.35    266.37 o 
   1   5   6      450.72      664.29    115.31 o 
   2   5   6    19842.92    18603.30    523.11 o 
   3   5   6      160.69      357.91     99.07 o 
   4   5   6        8.98      -98.50     75.81 o 
   5   5   6      166.14      115.26     93.78 o 
   6   5   6     7759.00     6884.07    393.92 o 
   7   5   6        3.02     -169.17    112.78 o 
   8   5   6      197.75      247.56    154.14 o 
   9   5   6        1.72       70.97    197.72 o 
  10   5   6      248.84      297.84    462.78 o 
  11   5   6        7.03     -118.82    322.10 o 
  12   5   6        0.18     -215.60    339.30 o 
 -14   6   6        1.05      340.82    257.76 o 
 -13   6   6       34.70     -298.81    199.20 o 
 -12   6   6      278.39      131.20    235.54 o 
 -11   6   6       11.25     -189.42    251.23 o 
 -10   6   6      119.26      344.44    232.04 o 
  -9   6   6      338.92      303.75    138.74 o 
  -7   6   6       61.68       70.23    111.13 o 
  -6   6   6     6149.78     6511.51    345.57 o 
  -5   6   6      129.01      -18.09     98.88 o 
  -4   6   6      197.00      393.67    113.27 o 
  -3   6   6     7902.84     6536.96    286.10 o 
  -2   6   6    24408.74    23581.37    544.71 o 
  -1   6   6      341.89      302.60     78.90 o 
   0   6   6    41424.58    44290.60    935.82 o 
   1   6   6     1167.78     1384.21    138.27 o 
   2   6   6    20500.01    18993.53    491.03 o 
   3   6   6      611.94      541.85    148.68 o 
   4   6   6     1103.40     1120.23    143.73 o 
   5   6   6      926.57      886.65    136.89 o 
   6   6   6    14399.86    13369.89    534.24 o 
   7   6   6      712.69      964.43    203.97 o 
   8   6   6     2101.73     2261.50    388.74 o 
   9   6   6      122.13     -135.58    209.22 o 
  10   6   6      152.09      340.44    352.10 o 
  11   6   6       70.87       47.31    349.14 o 
  12   6   6       54.44       97.22    317.20 o 
 -14   7   6      123.89      334.28    286.14 o 
 -13   7   6       30.01      281.07    263.31 o 
 -12   7   6      155.69      308.49    248.84 o 
 -11   7   6       99.94       88.60    251.69 o 
 -10   7   6        1.88      -38.81    199.20 o 
  -9   7   6      796.25      963.34    190.89 o 
  -8   7   6      870.20     1048.62    234.37 o 
  -7   7   6       11.76        8.95    117.02 o 
  -6   7   6     2298.63     2076.76    227.32 o 
  -5   7   6        6.19     -123.87     89.27 o 
  -4   7   6     1065.70     1254.96    162.37 o 
  -3   7   6     2384.14     2013.72    194.24 o 
  -2   7   6     3800.10     3475.87    169.82 o 
  -1   7   6        1.04       12.55     67.87 o 
   0   7   6      904.22     1138.42    124.67 o 
   1   7   6      881.07      788.73    159.79 o 
   2   7   6     6785.91     5796.80    247.54 o 
   3   7   6      298.69      193.22    107.18 o 
   4   7   6     1681.67     1849.98    182.84 o 
   5   7   6      135.79        7.58    107.07 o 
   6   7   6     2040.64     2023.97    260.22 o 
   7   7   6        0.14      -41.16    172.86 o 
   8   7   6      422.65      445.89    297.22 o 
   9   7   6        2.38      -98.48    234.14 o 
  10   7   6      328.50      414.72    307.85 o 
  11   7   6       73.01     -128.03    320.28 o 
 -14   8   6        6.76       78.02    444.65 o 
 -13   8   6       46.03       83.92    432.30 o 
 -12   8   6      244.16      162.31    257.37 o 
 -11   8   6      412.31      363.27    344.00 o 
 -10   8   6       36.73      -46.22    181.86 o 
  -9   8   6     1006.37     1245.69    253.35 o 
  -8   8   6      582.56      558.27    202.71 o 
  -7   8   6     1107.36      945.31    172.69 o 
  -6   8   6       33.19      -14.26     91.28 o 
  -5   8   6      440.93      371.00    135.68 o 
  -4   8   6       35.97      112.10    116.10 o 
  -3   8   6     2867.39     2715.39    233.67 o 
  -2   8   6      343.39      328.25     83.20 o 
  -1   8   6       26.38       67.80     74.85 o 
   0   8   6     7348.56     6531.26    356.55 o 
   1   8   6      373.17      565.16    113.95 o 
   2   8   6     8172.62     8135.38    540.37 o 
   3   8   6       85.28       52.53    101.01 o 
   4   8   6     7461.88     7065.74    399.19 o 
   5   8   6      137.01      159.80    119.89 o 
   6   8   6     3523.35     3449.23    425.41 o 
   7   8   6      288.56      530.74    243.54 o 
   8   8   6      726.87      319.17    471.45 o 
   9   8   6      110.44      364.45    365.81 o 
  10   8   6      386.62      650.22    331.00 o 
  11   8   6        5.59      516.63    263.22 o 
 -14   9   6       15.52     -137.27    255.17 o 
 -13   9   6       26.91      487.29    296.38 o 
 -12   9   6       12.35      175.31    277.89 o 
 -11   9   6      667.09      651.60    668.28 o 
 -10   9   6      977.40      619.93    686.15 o 
  -9   9   6       12.90       81.91    146.41 o 
  -8   9   6      242.85      429.07    553.44 o 
  -7   9   6     1678.39     2102.46    252.20 o 
  -6   9   6     3616.61     3065.44    414.71 o 
  -5   9   6      478.92      638.23    151.55 o 
  -4   9   6     3132.45     2535.56    241.66 o 
  -3   9   6      227.32      180.07    114.58 o 
  -2   9   6       14.81      -21.09     71.90 o 
  -1   9   6      526.08      586.53    107.31 o 
   0   9   6     4613.10     3886.69    222.07 o 
   1   9   6     2428.39     2425.10    411.55 o 
   2   9   6     1877.50     2027.85    185.35 o 
   3   9   6      297.05      496.44    122.04 o 
   4   9   6     3938.15     4070.67    333.99 o 
   5   9   6      416.48      137.61    143.37 o 
   6   9   6      786.03     1253.39    311.92 o 
   7   9   6      150.55      -63.51    210.86 o 
   8   9   6      436.18      632.18    407.33 o 
   9   9   6      414.80      323.95    359.50 o 
  10   9   6        8.98     -404.78    449.64 o 
  11   9   6       57.32       39.42    556.07 o 
 -13  10   6       11.23       11.24    255.29 o 
 -12  10   6      705.76      674.61    306.11 o 
 -11  10   6       37.66      -14.65    307.94 o 
 -10  10   6      583.59      551.15    313.97 o 
  -9  10   6       57.04       45.64    153.10 o 
  -8  10   6     1421.95     2302.34    786.02 o 
  -7  10   6        5.15       58.01    130.33 o 
  -6  10   6     9080.56     7154.83    626.10 o 
  -5  10   6       69.41      -24.22     89.92 o 
  -4  10   6       39.03       52.28    112.14 o 
  -3  10   6       91.81      263.95    118.86 o 
  -2  10   6     8682.54     8203.60    626.29 o 
  -1  10   6     2365.02     2464.87    185.02 o 
   0  10   6     5423.13     5248.65    255.16 o 
   1  10   6      272.13      371.99    113.96 o 
   2  10   6     9339.39     8529.20    339.03 o 
   3  10   6       32.26      227.62    196.98 o 
   4  10   6     1357.51     1284.70    234.97 o 
   5  10   6        0.52       10.93    150.60 o 
   6  10   6      330.59      369.62    567.90 o 
   7  10   6      160.41      163.82    247.85 o 
   8  10   6       45.23     -157.43    272.15 o 
   9  10   6       18.41      165.92    277.08 o 
  10  10   6       46.24      320.14    259.21 o 
 -13  11   6       42.40      123.52    350.68 o 
 -12  11   6        8.58     -141.19    335.13 o 
 -11  11   6       37.74     -255.30    314.22 o 
 -10  11   6      350.92      346.58    327.24 o 
  -9  11   6      283.13       24.73    156.12 o 
  -8  11   6       19.61      214.53    166.57 o 
  -7  11   6       37.75       10.32    120.93 o 
  -6  11   6     1821.25     1556.40    227.46 o 
  -5  11   6      114.65      -81.14    124.55 o 
  -4  11   6      662.25      754.92    177.44 o 
  -3  11   6     1724.15     1680.21    216.13 o 
  -2  11   6      670.16      482.11    223.77 o 
  -1  11   6     1188.96     1283.40    191.70 o 
   0  11   6     3150.59     3094.63    217.62 o 
   1  11   6        9.37       11.20     86.84 o 
   2  11   6     9433.79     8467.19    629.44 o 
   3  11   6      203.62      245.14    164.13 o 
   4  11   6       41.69     -188.74    125.83 o 
   5  11   6       43.85      172.24    154.23 o 
   6  11   6       89.97      543.74    273.51 o 
   7  11   6      501.06       76.31    284.69 o 
   8  11   6      173.89       17.85    246.24 o 
   9  11   6       27.73      601.31    327.85 o 
  10  11   6       59.24      213.22    228.50 o 
 -13  12   6       53.80      257.00    343.09 o 
 -12  12   6      334.47      613.92    397.87 o 
 -11  12   6        3.48     -290.58    330.46 o 
 -10  12   6       22.68       97.51    176.57 o 
  -9  12   6       46.87      174.62    179.90 o 
  -8  12   6     1622.41     1545.58    254.63 o 
  -7  12   6       29.91       42.33    127.96 o 
  -6  12   6       22.43       68.79    127.09 o 
  -5  12   6       44.10      117.23    119.29 o 
  -4  12   6     6440.35     5660.04    577.67 o 
  -3  12   6     5312.73     4890.50    464.08 o 
  -1  12   6     1383.95     1294.91    199.87 o 
   0  12   6     3911.53     4797.45    578.41 o 
   1  12   6       65.17      178.52    154.25 o 
   2  12   6      397.10      499.22    187.37 o 
   3  12   6      321.24      442.59    185.68 o 
   4  12   6       59.04       21.02    164.97 o 
   5  12   6      523.52      568.72    280.00 o 
   6  12   6      234.88      479.32    348.73 o 
   7  12   6      529.92      645.97    444.38 o 
   8  12   6       38.39      383.22    560.80 o 
   9  12   6       25.20      105.08    442.28 o 
 -12  13   6      165.59      416.12    397.08 o 
 -11  13   6        2.14     -163.71    444.12 o 
 -10  13   6      379.68      381.70    225.62 o 
  -9  13   6      298.23      589.02    216.40 o 
  -8  13   6     2402.18     2480.05    425.58 o 
  -7  13   6      148.96      153.51    130.12 o 
  -6  13   6      239.31      446.71    157.03 o 
  -5  13   6       17.84       12.39    299.74 o 
  -4  13   6     4368.91     4507.84    424.39 o 
  -3  13   6     3681.31     3640.86    312.67 o 
  -2  13   6     1079.27      933.94    194.13 o 
  -1  13   6      321.34      291.03    236.68 o 
   0  13   6     1815.11     1882.30    353.49 o 
   1  13   6       23.72      417.54    340.32 o 
   2  13   6     2143.28     2346.13    282.25 o 
   3  13   6        9.15      130.20    376.94 o 
   4  13   6        0.34      148.95    260.72 o 
   5  13   6     1458.40     1254.15    560.54 o 
   6  13   6      617.94      247.65    325.34 o 
   7  13   6       46.09        6.64    418.63 o 
   8  13   6      185.78      485.31    932.39 o 
 -12  14   6       78.59      165.56    312.04 o 
 -11  14   6      287.59      297.34    381.78 o 
 -10  14   6       76.46      161.13    205.38 o 
  -9  14   6       73.08        2.80    194.58 o 
  -8  14   6      736.66      485.31    213.86 o 
  -7  14   6      511.91      617.51    209.80 o 
  -6  14   6       77.04      143.41    137.76 o 
  -5  14   6       55.08       53.57    134.24 o 
  -4  14   6      187.80      739.79    339.26 o 
  -3  14   6      755.31      879.12    186.77 o 
  -2  14   6      437.66      393.95    272.64 o 
  -1  14   6      173.04     -149.18    322.19 o 
   0  14   6      311.02      336.40    268.56 o 
   1  14   6       14.94      -96.68    221.09 o 
   2  14   6      767.75      623.01    297.81 o 
   3  14   6      181.77     -113.47    267.94 o 
   4  14   6      779.43      753.72    224.53 o 
   5  14   6      642.24      814.19    577.62 o 
   6  14   6        1.29       -1.91    269.37 o 
   7  14   6       36.06        3.96    278.96 o 
   8  14   6        7.28      -57.29    276.46 o 
 -11  15   6      133.36      490.75    374.54 o 
 -10  15   6       80.62       26.79    208.71 o 
  -9  15   6      115.56      103.40    216.92 o 
  -8  15   6       35.46      270.85    196.21 o 
  -7  15   6      222.70      612.71    218.09 o 
  -6  15   6       78.79      -70.79    131.12 o 
  -5  15   6      167.28      332.24    215.82 o 
  -4  15   6      908.79      771.82    166.07 o 
  -3  15   6       16.50       98.37    214.38 o 
  -2  15   6      320.92       63.01    255.74 o 
  -1  15   6      279.03      312.15    287.02 o 
   0  15   6      905.80      834.79    310.02 o 
   1  15   6      203.70       81.58    259.77 o 
   2  15   6      347.71      205.34    287.87 o 
   3  15   6      528.04      292.09    296.21 o 
   4  15   6     1203.76      785.90    235.09 o 
   5  15   6      131.42      301.37    310.97 o 
   6  15   6       45.34     -245.02    567.37 o 
   7  15   6      444.76      128.59    635.44 o 
 -11  16   6        2.71      407.86    473.55 o 
 -10  16   6       31.56        3.97    217.43 o 
  -9  16   6        0.04       66.22    232.27 o 
  -8  16   6        0.11      254.87    220.81 o 
  -7  16   6      135.48      163.04    205.25 o 
  -6  16   6        0.47      -49.28    206.49 o 
  -5  16   6      333.47      155.80    243.60 o 
  -4  16   6      687.08      508.71    253.43 o 
  -3  16   6      335.34      253.55    257.64 o 
  -2  16   6       70.61       57.18    294.60 o 
  -1  16   6      192.92     -264.09    251.00 o 
   0  16   6     1492.07     1978.16    407.25 o 
   1  16   6      180.70      373.17    302.68 o 
   2  16   6      142.04       60.13    408.64 o 
   3  16   6      876.31      946.65    358.22 o 
   4  16   6     1251.19     1522.13    450.95 o 
   5  16   6       65.05      -52.99    242.96 o 
   6  16   6      437.18      556.41    335.72 o 
 -10  17   6        4.27      145.67    220.51 o 
  -9  17   6      133.52     -126.91    209.55 o 
  -8  17   6       72.16       83.35    214.88 o 
  -7  17   6       60.14      377.91    266.22 o 
  -6  17   6      714.64      503.00    273.79 o 
  -5  17   6     1175.48      692.59    314.17 o 
  -4  17   6      672.68      703.27    302.97 o 
  -3  17   6       25.63      -39.81    263.77 o 
  -2  17   6      288.87      104.03    310.71 o 
  -1  17   6       37.59      300.69    318.58 o 
   0  17   6      456.49      146.29    365.02 o 
   1  17   6       21.01      212.20    293.90 o 
   2  17   6      579.14      717.71    365.85 o 
   3  17   6      602.63      573.97    365.10 o 
   4  17   6       16.73      341.45    373.33 o 
  -9  18   6       93.87      392.04    232.10 o 
  -8  18   6       21.94     -621.26    647.26 o 
  -7  18   6       14.66      616.67    280.07 o 
  -6  18   6      125.70       92.16    275.09 o 
  -5  18   6      230.26       79.03    246.56 o 
  -4  18   6      438.36      663.40    289.48 o 
  -3  18   6       28.80      199.09    340.49 o 
  -2  18   6      815.84     1531.06    519.02 o 
  -1  18   6      171.23      569.41    349.42 o 
   0  18   6      716.16      929.08    389.69 o 
   1  18   6        9.99     -111.50    320.97 o 
   2  18   6      474.58      482.20    573.42 o 
   3  18   6       32.46       81.13    305.33 o 
   4  18   6        0.92     -146.11    347.41 o 
  -8  19   6      136.05      451.48    258.06 o 
  -7  19   6        0.63      331.41    355.82 o 
  -6  19   6       94.44       -5.49    262.76 o 
  -5  19   6      240.99      729.41    297.09 o 
  -4  19   6      645.09      632.60    277.32 o 
  -3  19   6       32.95      596.55    357.33 o 
  -2  19   6      207.53      206.32    344.62 o 
  -1  19   6        9.70      241.82    347.18 o 
   0  19   6      358.12      219.28    425.46 o 
   1  19   6        9.13      223.85    344.15 o 
   2  19   6      260.20      769.21    356.38 o 
  -5  20   6        0.14      373.65    194.78 o 
  -4  20   6      954.64     1834.96    413.11 o 
  -3  20   6      176.81      692.90    347.15 o 
  -2  20   6        1.09      -62.16    277.38 o 
  -1  20   6       15.74      -37.18    302.74 o 
   1 -21   7       14.62      382.63    221.80 o 
  -2 -20   7      145.97      632.19    572.36 o 
   0 -20   7       55.41      427.57    249.61 o 
   2 -20   7      907.53      944.72    342.95 o 
   3 -20   7      334.00      284.01    267.79 o 
   4 -20   7        0.31      412.51    280.66 o 
   5 -20   7       79.17      314.20    208.24 o 
  -4 -19   7       79.96      231.77    325.69 o 
  -3 -19   7      143.24      405.81    215.33 o 
  -2 -19   7       85.04      368.86    221.50 o 
  -1 -19   7        6.86      343.13    403.91 o 
   0 -19   7      147.30      626.50    225.77 o 
   1 -19   7       37.01      202.27    233.57 o 
   2 -19   7      194.91      597.24    234.15 o 
   3 -19   7      159.35      633.33    234.89 o 
   4 -19   7      230.77      514.28    218.93 o 
   5 -19   7      160.56      559.78    212.41 o 
   6 -19   7      322.38      624.32    360.03 o 
   7 -19   7        4.83      456.59    217.97 o 
   8 -19   7        1.80      125.62    271.73 o 
  -5 -18   7       83.28      561.42    236.14 o 
  -4 -18   7       57.75      134.04    206.01 o 
  -3 -18   7      176.20      103.87    204.60 o 
  -2 -18   7       39.25      343.90    284.02 o 
  -1 -18   7       82.17      243.44    209.78 o 
   1 -18   7       18.11       84.62    701.13 o 
   2 -18   7      875.09      725.58    235.89 o 
   3 -18   7      129.60      312.98    204.63 o 
   4 -18   7      947.22     1378.15    275.97 o 
   5 -18   7      370.46      427.67    225.84 o 
   6 -18   7      186.60      182.30    207.22 o 
   7 -18   7        1.29       72.98    193.38 o 
   8 -18   7      803.14     1577.81    453.06 o 
   9 -18   7        8.46     -401.02    278.56 o 
  -6 -17   7      638.88      738.09    247.39 o 
  -5 -17   7       17.72      425.10    219.06 o 
  -4 -17   7      131.75      -50.02    248.34 o 
  -3 -17   7       96.29      164.14    206.84 o 
  -2 -17   7     1417.34      964.83    243.51 o 
  -1 -17   7      464.21      404.54    202.41 o 
   0 -17   7      253.62      821.47    254.82 o 
   1 -17   7       74.52      416.98    206.79 o 
   2 -17   7     3011.27     2506.54    366.05 o 
   3 -17   7       24.02      386.86    386.31 o 
   4 -17   7       19.81     -165.71    147.60 o 
   5 -17   7       55.77      569.57    246.76 o 
   6 -17   7      303.91      205.97    182.89 o 
   7 -17   7        4.23      137.42    187.45 o 
   8 -17   7      100.39       72.53    272.78 o 
   9 -17   7       17.86      112.22    303.53 o 
  10 -17   7       12.05     -112.78    191.79 o 
  -7 -16   7       18.36      395.84    263.27 o 
  -6 -16   7       45.41      107.32    343.55 o 
  -5 -16   7       56.84      135.06    207.36 o 
  -4 -16   7        3.29       62.92    254.54 o 
  -3 -16   7      353.25      214.55    208.76 o 
  -2 -16   7     1312.65     1579.57    301.82 o 
  -1 -16   7     1153.22     1200.44    236.08 o 
   0 -16   7       65.39      216.02    151.07 o 
   1 -16   7       34.15      300.57    157.81 o 
   2 -16   7      415.63      969.59    256.41 o 
   3 -16   7       47.48       93.17    158.87 o 
   4 -16   7      152.05      172.66    448.33 o 
   5 -16   7        0.56       31.33    361.34 o 
   6 -16   7      353.71      477.08    194.71 o 
   7 -16   7      215.75      259.44    191.92 o 
   8 -16   7       64.86      228.90    227.59 o 
   9 -16   7        8.73       -9.15    235.07 o 
  10 -16   7        0.08      -69.26    221.71 o 
  -8 -15   7        1.46        2.82    242.03 o 
  -7 -15   7      120.48       51.60    231.89 o 
  -5 -15   7       53.75      196.66    211.88 o 
  -4 -15   7        0.96      107.00    203.93 o 
  -3 -15   7       13.29      147.38    250.05 o 
  -2 -15   7      406.29      477.83    203.15 o 
  -1 -15   7      447.98      492.74    191.27 o 
   0 -15   7      404.32      598.67    175.27 o 
   1 -15   7      160.84      375.06    151.69 o 
   2 -15   7      165.77      302.98    140.03 o 
   3 -15   7     1143.74     1265.77    206.94 o 
   4 -15   7      969.65     1130.27    232.10 o 
   5 -15   7        3.69      255.51    159.31 o 
   6 -15   7       41.67      200.98    149.26 o 
   7 -15   7      389.01      497.73    163.48 o 
   8 -15   7      291.62      426.47    239.19 o 
   9 -15   7      633.44      862.56    292.86 o 
  10 -15   7       63.40     -119.76    416.79 o 
  11 -15   7       85.78      576.46    311.15 o 
  -9 -14   7       25.44      177.48    270.15 o 
  -8 -14   7      376.49     1248.31    553.71 o 
  -7 -14   7      160.97      116.04    211.83 o 
  -6 -14   7       77.68     -262.58    175.05 o 
  -5 -14   7       46.17     -276.93    192.25 o 
  -4 -14   7     1668.76     1956.09    305.15 o 
  -3 -14   7     2032.81     2653.67    320.09 o 
  -2 -14   7      161.86      295.11    178.61 o 
  -1 -14   7      105.80      104.31    158.38 o 
   0 -14   7    10460.22     9863.99    792.05 o 
   1 -14   7      138.30      399.33    169.19 o 
   2 -14   7     1275.88     1113.56    188.02 o 
   3 -14   7     3837.75     3917.94    321.74 o 
   4 -14   7     3682.58     3708.36    320.25 o 
   5 -14   7      277.82      182.25    127.54 o 
   6 -14   7     1773.15     1730.51    238.15 o 
   7 -14   7      152.66      179.66    142.74 o 
   8 -14   7      160.25      205.66    173.84 o 
   9 -14   7      269.52      855.75    288.69 o 
  10 -14   7      871.00     1588.81    348.66 o 
  11 -14   7       43.64      264.01    293.80 o 
 -10 -13   7       66.43      188.69    317.45 o 
  -9 -13   7       16.12       80.03    225.32 o 
  -8 -13   7      416.37      517.15    268.76 o 
  -7 -13   7      229.22      438.67    221.17 o 
  -6 -13   7       13.56       43.57    232.04 o 
  -5 -13   7      258.71      380.41    208.29 o 
  -4 -13   7      389.25      405.53    185.95 o 
  -3 -13   7     2377.84     2059.00    312.25 o 
  -2 -13   7      223.37      352.53    174.32 o 
  -1 -13   7       76.92      170.77    158.71 o 
   0 -13   7     1739.77     1968.94    239.48 o 
   1 -13   7      104.12      297.53    139.16 o 
   2 -13   7     7074.21     6577.34    384.93 o 
   3 -13   7     1257.62     1159.21    192.70 o 
   4 -13   7      149.22      130.68     97.59 o 
   5 -13   7      985.88      795.25    150.44 o 
   6 -13   7     6760.29     6098.79    392.16 o 
   7 -13   7       84.09      239.23    190.66 o 
   8 -13   7     1099.85     1427.20    494.84 o 
   9 -13   7       16.90     -117.51    200.48 o 
  10 -13   7      266.87      144.27    251.29 o 
  11 -13   7        0.02      170.54    237.84 o 
  12 -13   7       98.54      110.15    211.79 o 
 -10 -12   7        1.33      557.40    473.82 o 
  -9 -12   7       17.45      651.38    282.75 o 
  -8 -12   7        0.31       63.46    201.26 o 
  -7 -12   7       62.69      199.86    192.49 o 
  -6 -12   7        1.12     -157.29    174.98 o 
  -5 -12   7      348.68      330.35    187.68 o 
  -4 -12   7      318.85      549.96    189.28 o 
  -3 -12   7      416.19      839.82    363.58 o 
  -2 -12   7      196.28      132.07    165.13 o 
  -1 -12   7        0.78       29.37    141.53 o 
   0 -12   7      969.55     1105.23    189.38 o 
   1 -12   7        4.97      -35.22    106.46 o 
   2 -12   7     2200.67     2461.59    245.86 o 
   3 -12   7      124.99      122.90     97.76 o 
   4 -12   7     6684.86     6291.89    366.94 o 
   5 -12   7      177.20      172.19    109.77 o 
   6 -12   7      365.47      359.38    119.03 o 
   7 -12   7       27.57     -100.72    162.06 o 
   8 -12   7      991.43     1084.27    390.77 o 
   9 -12   7       15.11       96.42    205.44 o 
  10 -12   7        1.18      138.62    226.31 o 
  11 -12   7       16.67      391.38    266.19 o 
  12 -12   7      231.69     1014.52    313.93 o 
 -11 -11   7        0.20      483.80    340.32 o 
 -10 -11   7       49.43      289.50    278.83 o 
  -9 -11   7       47.70     -142.99    255.35 o 
  -8 -11   7        1.26      240.41    200.10 o 
  -7 -11   7      146.17      254.76    233.31 o 
  -6 -11   7      656.28      754.27    205.30 o 
  -5 -11   7      186.79      424.77    178.84 o 
  -4 -11   7       19.64      196.26    163.62 o 
  -3 -11   7      475.82      466.08    244.56 o 
  -2 -11   7        6.19     -156.92    138.97 o 
  -1 -11   7       21.20      -74.37    132.53 o 
   0 -11   7     3119.97     3172.01    431.50 o 
   1 -11   7     1867.60     1883.44    183.28 o 
   2 -11   7       41.45      150.92    100.82 o 
   3 -11   7       16.45       74.32    100.00 o 
   4 -11   7     2338.07     2413.18    205.46 o 
   5 -11   7        5.49       61.14     97.74 o 
   6 -11   7      693.76      416.30    121.29 o 
   7 -11   7       80.47       -1.02    114.97 o 
   8 -11   7     5705.27     4798.66   1088.49 o 
   9 -11   7      458.53      291.25    267.26 o 
  10 -11   7      920.74     1484.78    330.16 o 
  11 -11   7       26.95      -95.67    214.77 o 
  12 -11   7      640.23      816.91    516.13 o 
  13 -11   7       12.06     -295.91    248.08 o 
 -11 -10   7       44.41       26.79    258.24 o 
 -10 -10   7       17.18        2.72    353.72 o 
  -9 -10   7       10.96     -299.19    297.22 o 
  -8 -10   7      355.18      191.45    203.18 o 
  -7 -10   7      384.87      341.20    183.67 o 
  -6 -10   7     1094.02     1274.92    232.05 o 
  -5 -10   7       15.66      131.62    151.44 o 
  -4 -10   7      323.52      132.45    150.67 o 
  -3 -10   7      359.92      538.23    179.14 o 
  -2 -10   7      206.50      360.26    169.44 o 
  -1 -10   7       47.27      -35.14    123.33 o 
   0 -10   7     1801.15     1916.24    160.12 o 
   1 -10   7      456.92      331.81    102.30 o 
   2 -10   7     3771.04     4073.34    231.33 o 
   3 -10   7      396.44      335.22    112.37 o 
   4 -10   7    11565.18    11102.24    395.32 o 
   5 -10   7        1.50       37.68     91.98 o 
   6 -10   7      113.50      242.39    116.76 o 
   7 -10   7       96.16      188.49    129.43 o 
   8 -10   7      904.91     1142.21    251.21 o 
   9 -10   7      906.07      989.15    499.83 o 
  10 -10   7     1605.78     1535.07    452.27 o 
  11 -10   7      390.66      238.99    224.41 o 
  12 -10   7      487.55     1072.93    291.34 o 
  13 -10   7       31.13      -37.84    242.30 o 
 -12  -9   7      191.88      -40.91    495.37 o 
 -11  -9   7       54.72      650.44    304.91 o 
 -10  -9   7      198.73      117.50    463.57 o 
  -9  -9   7      157.78      -38.04    218.08 o 
  -8  -9   7      902.60     1037.72    239.82 o 
  -7  -9   7      702.89      324.77    178.95 o 
  -6  -9   7     4842.46     4970.09    363.70 o 
  -5  -9   7      104.48       38.37    181.61 o 
  -4  -9   7      595.84      736.67    174.24 o 
  -3  -9   7       48.16      -44.66    124.76 o 
  -2  -9   7     4057.13     3909.57    839.86 o 
  -1  -9   7      716.61      596.05    127.23 o 
   0  -9   7      803.09      698.59    111.78 o 
   1  -9   7        3.80       24.94     85.17 o 
   2  -9   7     8706.27     8770.83    302.73 o 
   3  -9   7     2283.03     2368.94    223.90 o 
   4  -9   7     4810.10     4294.56    250.86 o 
   5  -9   7     1120.79     1038.11    154.32 o 
   6  -9   7      193.27      206.70    108.36 o 
   7  -9   7       72.72       44.00    216.09 o 
   8  -9   7       36.23      200.21    153.13 o 
   9  -9   7      319.15      359.06    169.22 o 
  10  -9   7       92.16      532.19    237.75 o 
  11  -9   7      326.44      815.54    283.54 o 
  12  -9   7       29.41      388.99    268.64 o 
  13  -9   7      140.64      332.99    186.32 o 
 -12  -8   7       44.90      138.54    259.85 o 
 -11  -8   7        0.50      185.81    321.40 o 
 -10  -8   7        1.48       13.52    408.38 o 
  -9  -8   7       32.76      108.42    274.62 o 
  -8  -8   7     1115.47     1235.63    346.86 o 
  -7  -8   7      128.48      142.48    161.42 o 
  -6  -8   7     2569.45     2391.45    267.53 o 
  -5  -8   7       48.25       62.17    127.80 o 
  -4  -8   7     2102.52     2092.07    232.75 o 
  -3  -8   7       65.87       12.90    120.33 o 
  -2  -8   7      511.36      666.74    106.21 o 
  -1  -8   7        7.24     -114.39     79.11 o 
   0  -8   7    34669.98    32092.45    713.45 o 
   1  -8   7       78.77       68.64     82.57 o 
   2  -8   7     6026.89     5846.65    243.20 o 
   3  -8   7     3681.01     3039.46    199.53 o 
   4  -8   7      929.42      850.26    130.39 o 
   5  -8   7      440.75      260.89    107.99 o 
   6  -8   7       88.77      173.51    102.00 o 
   7  -8   7      364.25      298.09    132.55 o 
   8  -8   7        1.01       60.33    133.42 o 
   9  -8   7      126.24      193.89    189.53 o 
  10  -8   7     1465.34     1423.79    377.10 o 
  11  -8   7      122.45       90.95    231.53 o 
  12  -8   7      382.18      457.70    228.84 o 
  13  -8   7       39.97      -71.98    306.42 o 
 -13  -7   7      163.27      371.27    247.26 o 
 -12  -7   7      471.56       58.14    414.95 o 
 -11  -7   7       34.87     -247.09    229.64 o 
 -10  -7   7       18.57       84.94    220.39 o 
  -9  -7   7      152.72      446.80    236.68 o 
  -8  -7   7      584.47      954.00    211.77 o 
  -7  -7   7      705.24     1118.33    216.40 o 
  -6  -7   7     2405.05     2535.70    258.86 o 
  -5  -7   7     1115.26      865.32    176.73 o 
  -4  -7   7     3460.43     3191.21    258.94 o 
  -3  -7   7     1375.69     1351.50    132.08 o 
  -2  -7   7     4148.72     4186.39    321.38 o 
  -1  -7   7      532.47      527.51    103.96 o 
   0  -7   7    48955.86    48291.42    995.58 o 
   1  -7   7        5.62      -38.42     65.97 o 
   2  -7   7      681.37      818.35    110.98 o 
   3  -7   7     3756.66     3955.04    213.42 o 
   4  -7   7    16637.48    16282.44    452.52 o 
   5  -7   7       51.31        5.15     92.29 o 
   6  -7   7      810.79      893.72    139.87 o 
   7  -7   7       47.90      -69.37    108.55 o 
   8  -7   7     3301.99     3462.22    317.28 o 
   9  -7   7       39.93      298.91    152.93 o 
  10  -7   7       31.87     -212.07    246.59 o 
  11  -7   7        9.00       79.01    147.12 o 
  12  -7   7       14.37     -242.11    509.82 o 
  13  -7   7      138.28      709.78    230.04 o 
 -13  -6   7       27.85     -227.78    195.11 o 
 -12  -6   7      129.17      352.23    582.09 o 
 -11  -6   7        0.05      164.60    268.58 o 
 -10  -6   7       52.67      -69.56    210.50 o 
  -9  -6   7      100.54      127.10    236.78 o 
  -8  -6   7     7917.80     7422.33    469.38 o 
  -7  -6   7        5.27      -30.85    130.96 o 
  -6  -6   7      896.44      830.01    253.36 o 
  -5  -6   7      381.49      271.87     91.02 o 
  -4  -6   7    22658.67    21933.24    541.10 o 
  -3  -6   7     1812.30     1842.53    159.92 o 
  -2  -6   7     3985.72     4460.61    224.40 o 
  -1  -6   7      163.21      217.74     84.69 o 
   0  -6   7    69840.04    72023.72   1408.63 o 
   1  -6   7       52.65      193.40     71.67 o 
   2  -6   7     4972.21     5232.16    209.60 o 
   3  -6   7      260.52       81.22     78.09 o 
   4  -6   7      229.39      236.17     92.13 o 
   5  -6   7      104.83      210.16     95.60 o 
   6  -6   7     3692.90     2991.01    297.95 o 
   7  -6   7      120.45      209.99    118.85 o 
   8  -6   7      253.33      518.48    196.79 o 
   9  -6   7      928.99      581.45    253.06 o 
  10  -6   7      368.57      362.92    151.03 o 
  11  -6   7      349.67      267.59    165.94 o 
  12  -6   7      141.32      175.98    177.19 o 
  13  -6   7      165.25     1094.48    566.85 o 
 -13  -5   7      295.85      173.70    242.24 o 
 -12  -5   7        8.64       48.17    236.74 o 
 -11  -5   7      286.00      223.54    306.94 o 
 -10  -5   7      583.90      445.40    238.54 o 
  -9  -5   7      432.50      699.14    338.22 o 
  -8  -5   7     2000.22     2158.61    258.87 o 
  -7  -5   7       18.96      -76.74    116.30 o 
  -6  -5   7      845.32      813.77    131.32 o 
  -5  -5   7      966.86      900.06    133.48 o 
  -4  -5   7     3184.63     3758.68    197.90 o 
  -3  -5   7      808.66      792.71    102.23 o 
  -2  -5   7    21059.96    21246.34    671.45 o 
  -1  -5   7       88.59      123.12    108.79 o 
   0  -5   7      942.08     1049.35    118.49 o 
   1  -5   7      814.62      850.81    108.94 o 
   3  -5   7     1347.15     1567.15    136.76 o 
   4  -5   7    21125.94    21557.55    534.32 o 
   5  -5   7        4.93      -60.50     76.75 o 
   6  -5   7     1708.02     1998.23    228.31 o 
   7  -5   7      414.19      459.39    210.98 o 
   8  -5   7      938.03      847.62    170.57 o 
   9  -5   7      747.99      768.80    175.34 o 
  10  -5   7     1084.18     1576.39    262.42 o 
  11  -5   7       53.12      280.09    178.28 o 
  12  -5   7       23.98      -54.71    164.00 o 
  13  -5   7      105.06      269.50    264.64 o 
 -13  -4   7      155.03      282.64    520.59 o 
 -12  -4   7       47.65      -28.10    232.10 o 
 -11  -4   7       35.41      559.38    414.16 o 
 -10  -4   7       17.49      -88.64    170.34 o 
  -9  -4   7      778.84      555.62    233.12 o 
  -8  -4   7     2034.56     2171.41    277.30 o 
  -7  -4   7       44.38        5.32     96.46 o 
  -6  -4   7       14.68       -3.04    121.82 o 
  -5  -4   7      452.17      550.71    113.66 o 
  -4  -4   7     2718.08     2860.15    175.87 o 
  -3  -4   7       82.81       17.56     63.67 o 
  -2  -4   7    29918.82    30916.21    663.76 o 
  -1  -4   7      212.05      301.21     79.79 o 
   0  -4   7     6756.65     7030.41    215.51 o 
   1  -4   7     3187.80     3004.73    150.43 o 
   2  -4   7    11050.92    10554.97    299.12 o 
   3  -4   7       54.17       76.48     69.41 o 
   4  -4   7    23113.95    22381.99    538.30 o 
   5  -4   7       41.36      101.11     80.88 o 
   6  -4   7    11460.38    11068.30    451.70 o 
   7  -4   7       52.17       91.09    102.68 o 
   8  -4   7     5212.50     5043.73    363.82 o 
   9  -4   7      155.76      266.17    135.44 o 
  10  -4   7     1330.80     1051.59    232.80 o 
  11  -4   7       98.31      199.63    160.88 o 
  12  -4   7     1361.35     1256.99    259.24 o 
  13  -4   7        0.51      326.68    177.05 o 
 -14  -3   7       71.53      452.77    196.41 o 
 -13  -3   7       46.63      -26.08    212.78 o 
 -12  -3   7      535.95      747.35    227.01 o 
 -11  -3   7       23.98      -73.74    174.53 o 
 -10  -3   7      968.71      672.88    284.34 o 
  -9  -3   7       13.21       32.12    110.34 o 
  -8  -3   7     3538.86     3579.43    255.26 o 
  -7  -3   7      263.40      363.35    115.33 o 
  -6  -3   7      375.55      600.26    127.78 o 
  -5  -3   7       11.16       -6.96     81.51 o 
  -4  -3   7        0.18      -74.28     71.20 o 
  -3  -3   7       80.02      104.52     68.33 o 
  -1  -3   7      271.51      308.72     73.73 o 
   0  -3   7    17258.30    17048.71    393.41 o 
   1  -3   7      326.19      187.02     62.04 o 
   3  -3   7     1648.78     1718.81    133.05 o 
   4  -3   7    37821.54    34233.09    746.19 o 
   5  -3   7      691.65      836.73    105.18 o 
   6  -3   7     3775.19     3567.39    282.08 o 
   7  -3   7        3.22       83.19    100.68 o 
   8  -3   7     5275.54     5350.85    513.16 o 
   9  -3   7       89.20      180.43    120.09 o 
  10  -3   7      244.12       68.43    150.70 o 
  11  -3   7        3.40      -61.50    155.37 o 
  12  -3   7     1263.62      997.53    250.29 o 
  13  -3   7       38.64      167.01    197.32 o 
 -14  -2   7      147.59       39.07    209.45 o 
 -13  -2   7       94.02      285.92    419.94 o 
 -12  -2   7       78.26      376.32    400.50 o 
 -11  -2   7      514.92      872.00    227.31 o 
 -10  -2   7      808.35      543.67    182.44 o 
  -9  -2   7      246.24       48.55    116.30 o 
  -8  -2   7      289.14      334.00    131.83 o 
  -7  -2   7       21.88      -22.23    137.02 o 
  -6  -2   7      212.65      211.43    114.77 o 
  -5  -2   7     1273.39     1315.94    146.39 o 
  -3  -2   7       99.93        6.25     68.77 o 
  -1  -2   7      397.84      590.80     76.77 o 
   0  -2   7    12501.47    13145.24    312.28 o 
   1  -2   7      565.72      573.51     73.79 o 
   2  -2   7    38798.51    36590.06    760.89 o 
   3  -2   7       73.74       93.72     68.73 o 
   4  -2   7     4683.25     4740.29    204.60 o 
   5  -2   7       22.90      194.25     74.69 o 
   6  -2   7     1821.86     1861.59    218.09 o 
   7  -2   7      167.30      111.86    109.15 o 
   8  -2   7     1678.75     2445.40    476.49 o 
   9  -2   7      355.65      699.05    171.79 o 
  10  -2   7      152.09      158.54    154.53 o 
  11  -2   7       37.83      147.63    164.36 o 
  12  -2   7      606.95      390.81    195.53 o 
  13  -2   7        4.48      111.77    202.75 o 
 -13  -1   7        8.76       87.93    419.68 o 
 -12  -1   7        2.39       23.53    169.24 o 
 -11  -1   7       73.55      190.31    175.91 o 
 -10  -1   7      314.21      310.75    160.11 o 
  -9  -1   7       93.89       89.23    118.61 o 
  -8  -1   7     2138.57     1974.83    207.69 o 
  -7  -1   7      560.83      831.41    150.22 o 
  -6  -1   7     2188.05     2074.41    241.37 o 
  -5  -1   7      363.05      478.43    111.46 o 
  -4  -1   7     2926.74     3540.50    196.90 o 
  -3  -1   7       78.25      117.18     64.94 o 
  -2  -1   7    17014.67    17268.69    402.64 o 
  -1  -1   7      442.39      631.25     95.23 o 
   0  -1   7     9422.10    11456.44    368.72 o 
   2  -1   7    37846.30    35928.49    746.30 o 
   3  -1   7      361.77      284.12     73.64 o 
   4  -1   7      788.27      814.73    137.67 o 
   5  -1   7      796.84      762.71     92.46 o 
   6  -1   7     2176.31     1928.66    405.90 o 
   7  -1   7        0.30       -3.16    105.11 o 
   8  -1   7      768.76     1044.16    211.14 o 
   9  -1   7      162.31      330.87    146.52 o 
  10  -1   7     1808.41     2536.51    814.78 o 
  11  -1   7      197.53      131.60    196.40 o 
  12  -1   7      912.54      843.36    335.92 o 
  13  -1   7      149.78      198.02    194.58 o 
 -14   0   7      252.44      138.76    506.14 o 
 -13   0   7       47.95      166.75    237.65 o 
 -12   0   7     1830.37     1826.75    284.87 o 
 -11   0   7      244.68      345.00    170.46 o 
 -10   0   7     4109.45     3831.54    351.02 o 
  -9   0   7      144.42       96.61    107.25 o 
  -8   0   7    12873.81    10656.84    388.86 o 
  -7   0   7       49.65       31.15    111.34 o 
  -6   0   7    28814.78    29380.70    704.90 o 
  -5   0   7       10.66      -55.85     85.93 o 
  -4   0   7      752.09      812.12    109.46 o 
  -3   0   7      715.88      777.74     93.08 o 
  -2   0   7    51036.25    54729.10   1074.47 o 
   0   0   7    90904.95   100568.00   1890.27 o 
   1   0   7      700.31      673.20    110.96 o 
   2   0   7     1104.05      974.97    120.94 o 
   3   0   7        0.29       32.35     61.81 o 
   4   0   7       75.97       58.84     76.01 o 
   5   0   7       26.17      -52.78     60.70 o 
   6   0   7     2728.40     3764.29    464.43 o 
   7   0   7      293.48      420.59    138.99 o 
   8   0   7     2477.13     2808.98    286.81 o 
   9   0   7      310.56      171.67    129.75 o 
  10   0   7     2204.45     1926.42    278.93 o 
  11   0   7        0.07     -206.89    137.93 o 
  12   0   7       81.29     -170.59    220.76 o 
  13   0   7       20.09      224.78    220.82 o 
 -14   1   7      180.21      137.04    370.01 o 
 -13   1   7       16.40      102.61    240.66 o 
 -12   1   7       98.95      117.40    228.86 o 
 -11   1   7      177.69      219.77    169.23 o 
 -10   1   7     2815.53     3321.37    401.79 o 
  -9   1   7       14.84       -3.91    106.72 o 
  -8   1   7     4091.62     3291.21    422.44 o 
  -7   1   7     1424.84     1373.41    166.18 o 
  -6   1   7       21.97      -79.13    104.22 o 
  -5   1   7      258.07      248.25     96.54 o 
  -4   1   7      747.73      944.69    108.10 o 
  -3   1   7      252.89      319.20     69.92 o 
  -2   1   7       28.29       50.30     53.69 o 
  -1   1   7       16.76      -93.63     70.10 o 
   0   1   7    41700.66    45502.78   1113.73 o 
   1   1   7       53.07      139.56     69.12 o 
   2   1   7     1721.08     1778.03    180.92 o 
   3   1   7      246.36      177.77     74.69 o 
   4   1   7      226.15      272.03     87.17 o 
   5   1   7      457.14      332.78     89.27 o 
   6   1   7      169.72      264.35    137.13 o 
   7   1   7     1277.41     1285.18    198.07 o 
   8   1   7     2175.49     2226.08    334.95 o 
   9   1   7      352.56      516.61    366.07 o 
  10   1   7       11.20     -189.00    157.26 o 
  11   1   7      246.24       56.75    187.34 o 
  12   1   7      107.39      310.24    246.04 o 
  13   1   7      317.76     -113.03    217.14 o 
 -14   2   7        0.96     -284.21    216.59 o 
 -13   2   7      277.54      884.72    311.89 o 
 -12   2   7        0.35       57.00    248.08 o 
 -11   2   7       64.71       55.66    235.90 o 
 -10   2   7      624.02      428.64    255.89 o 
  -9   2   7      972.93     1224.01    208.01 o 
  -8   2   7        0.43      -31.40    101.16 o 
  -7   2   7      816.24      681.64    129.02 o 
  -6   2   7     3413.34     3444.06    213.51 o 
  -5   2   7        6.23      -46.59     76.84 o 
  -4   2   7     3034.90     3502.91    172.79 o 
  -3   2   7     1130.91     1221.17    141.40 o 
  -2   2   7    39629.24    39599.19   1063.96 o 
  -1   2   7       19.65       66.83     54.20 o 
   0   2   7     5610.43     5414.73    273.52 o 
   1   2   7      522.54      771.75    112.56 o 
   2   2   7    28389.16    30054.61    655.33 o 
   3   2   7      148.15      216.93     80.70 o 
   4   2   7      572.17      617.09    186.24 o 
   5   2   7      426.26      454.00     94.16 o 
   6   2   7      334.22      277.77    154.29 o 
   7   2   7       15.25       11.87    135.94 o 
   8   2   7       92.34      -14.21    151.23 o 
   9   2   7      171.52       94.50    188.19 o 
  10   2   7       41.48      364.61    197.37 o 
  11   2   7       30.90      -13.95    199.51 o 
  12   2   7       18.27      -65.40    215.70 o 
  13   2   7       34.03      189.11    305.45 o 
 -14   3   7       54.78      248.99    283.81 o 
 -13   3   7       62.08      338.99    298.68 o 
 -12   3   7       61.43      267.05    256.12 o 
 -11   3   7       67.93      132.95    219.70 o 
 -10   3   7     3251.34     2361.41    371.83 o 
  -9   3   7      118.73      118.05    105.74 o 
  -8   3   7      590.83      766.14    155.70 o 
  -7   3   7        2.68      -28.28     94.82 o 
  -6   3   7    12113.60    12252.13    408.90 o 
  -5   3   7      120.40      130.12     71.08 o 
  -4   3   7    13210.14    13668.03    429.45 o 
  -3   3   7       86.11       79.78     54.30 o 
  -2   3   7    85976.25    86789.01   1664.99 o 
  -1   3   7     1522.06     1787.67    122.98 o 
   0   3   7    19147.12    21862.18    555.54 o 
   1   3   7     2547.64     2727.65    184.04 o 
   2   3   7    16974.29    18324.04    450.45 o 
   3   3   7     2171.67     2182.54    165.83 o 
   4   3   7    21256.12    18668.48    475.64 o 
   5   3   7       10.06        4.88     81.19 o 
   6   3   7    15531.73    14796.00    631.22 o 
   7   3   7      607.64      420.04    169.94 o 
   8   3   7      163.12      121.55    165.69 o 
   9   3   7       27.15      100.06    187.50 o 
  11   3   7      118.21     -127.23    195.49 o 
  12   3   7      291.53      192.99    347.24 o 
  13   3   7       34.71      -35.38    281.45 o 
 -14   4   7      121.98       49.41    273.53 o 
 -13   4   7       25.97     -216.27    191.58 o 
 -12   4   7      100.05      311.81    232.57 o 
 -11   4   7        2.58       -7.87    185.41 o 
 -10   4   7      509.62      220.98    203.08 o 
  -9   4   7      693.07      482.64    164.98 o 
  -8   4   7      392.78      366.47    158.72 o 
  -7   4   7       47.07       35.70     97.66 o 
  -6   4   7    12846.96    13440.28    485.38 o 
  -5   4   7      998.26     1321.07    118.24 o 
  -4   4   7      885.29      966.84     98.64 o 
  -3   4   7      135.27      155.56     61.24 o 
  -2   4   7    23647.68    23034.99    527.21 o 
  -1   4   7      366.90      270.39     74.17 o 
   0   4   7     9078.08     9912.14    469.66 o 
   1   4   7      409.54      320.81     90.20 o 
   2   4   7      280.97      355.38     92.75 o 
   3   4   7      831.84      860.60    148.01 o 
   4   4   7     4647.17     4559.74    220.21 o 
   5   4   7      316.90      623.13    153.92 o 
   6   4   7     6454.91     6243.33    389.48 o 
   7   4   7      894.18     1145.18    209.11 o 
   8   4   7       27.40      168.38    180.92 o 
   9   4   7       63.34      -91.22    148.93 o 
  10   4   7       33.69      301.83    202.11 o 
  11   4   7      249.13      583.05    392.54 o 
  12   4   7       54.47     -236.74    333.96 o 
 -14   5   7       56.31      140.76    251.34 o 
 -13   5   7       95.98      270.96    253.38 o 
 -12   5   7      357.64      -88.41    203.27 o 
 -11   5   7      975.95     1831.97    372.87 o 
 -10   5   7      213.96      774.23    261.10 o 
  -9   5   7       24.58      -12.94    164.72 o 
  -8   5   7      957.10     1177.97    202.12 o 
  -7   5   7     1222.59     1086.35    180.80 o 
  -6   5   7       72.28       15.63     59.82 o 
  -5   5   7     5610.68     5908.59    225.43 o 
  -4   5   7     2261.13     2162.97    156.20 o 
  -3   5   7        2.62      -15.00     51.44 o 
  -2   5   7     1625.50     1562.45    122.04 o 
  -1   5   7       29.67       89.09     64.24 o 
   0   5   7     2396.38     2739.41    172.60 o 
   1   5   7      449.69      604.87    165.05 o 
   2   5   7     9097.55     8719.47    291.99 o 
   3   5   7      570.66      573.34    113.96 o 
   4   5   7     4191.87     4333.51    232.35 o 
   5   5   7     2152.15     2237.01    180.09 o 
   6   5   7       30.63       20.40    136.58 o 
   7   5   7       91.10       83.11    134.98 o 
   8   5   7       19.77      -41.93    154.05 o 
   9   5   7      413.07      261.13    189.83 o 
  10   5   7      640.88      818.08    391.78 o 
  11   5   7       17.49      109.38    359.09 o 
  12   5   7      171.65      805.56    374.14 o 
 -14   6   7       36.15      638.70    283.04 o 
 -13   6   7      252.90      271.06    304.56 o 
 -12   6   7      713.64      936.42    310.84 o 
 -11   6   7      610.20      201.95    205.40 o 
 -10   6   7     3335.60     2997.77    433.19 o 
  -9   6   7      657.51      448.67    137.44 o 
  -8   6   7      260.89      214.73    152.85 o 
  -7   6   7       29.86      157.46    126.28 o 
  -6   6   7     2592.79     2850.34    256.31 o 
  -5   6   7     2377.97     2215.65    218.28 o 
  -4   6   7     2541.26     2801.59    233.11 o 
  -3   6   7       19.47       19.25     53.01 o 
  -2   6   7      641.08      734.97    113.55 o 
  -1   6   7        8.82      109.62     75.70 o 
   0   6   7     2648.67     2786.95    179.31 o 
   1   6   7      893.66      791.85    119.78 o 
   2   6   7    33980.42    33153.70    760.39 o 
   3   6   7      634.35      642.43    122.09 o 
   4   6   7     3722.52     4105.77    236.83 o 
   5   6   7      715.37      741.16    136.82 o 
   6   6   7     7016.68     7201.91    412.71 o 
   7   6   7      290.98      124.38    157.96 o 
   8   6   7      483.07      369.55    174.83 o 
   9   6   7      165.23      241.54    249.98 o 
  10   6   7     1217.82     1397.19    399.22 o 
  11   6   7      149.34       31.13    337.38 o 
  12   6   7      447.92     1597.26    610.21 o 
 -14   7   7      102.11     -130.06    289.34 o 
 -13   7   7      120.22       37.69    230.64 o 
 -12   7   7      229.60      704.26    306.28 o 
 -11   7   7       13.13      -56.56    216.76 o 
 -10   7   7      255.21      364.70    220.18 o 
  -9   7   7      319.59      676.58    242.16 o 
  -8   7   7     2305.88     2370.29    257.65 o 
  -7   7   7     1309.72     1556.27    212.47 o 
  -6   7   7      183.22      153.26    119.21 o 
  -5   7   7       91.69        1.05    105.71 o 
  -4   7   7      717.52      746.03    151.10 o 
  -3   7   7      944.25     1019.53     89.97 o 
  -2   7   7     1505.13     1479.54    128.68 o 
  -1   7   7      775.02      843.02    115.72 o 
   0   7   7     6988.58     7213.57    478.61 o 
   1   7   7     3453.65     3088.33    209.87 o 
   2   7   7     5666.52     6068.81    270.78 o 
   3   7   7      586.42      618.78    127.79 o 
   4   7   7     1158.11     1417.88    171.41 o 
   5   7   7      774.41      682.58    140.36 o 
   6   7   7     1646.69     1806.82    250.95 o 
   7   7   7       10.05     -250.67    189.25 o 
   8   7   7      177.19      352.95    262.68 o 
   9   7   7       17.41      -16.94    246.33 o 
  10   7   7      397.66      569.76    316.07 o 
  11   7   7       14.63      110.30    323.50 o 
 -14   8   7      286.47      375.52    213.11 o 
 -13   8   7       16.29     -528.61    352.41 o 
 -12   8   7       10.06     -188.91    253.17 o 
 -11   8   7        0.07      183.85    237.06 o 
 -10   8   7      807.28      475.15    267.31 o 
  -9   8   7      213.38      153.69    141.56 o 
  -8   8   7     3687.07     3280.56    337.12 o 
  -7   8   7       29.12      129.09    117.58 o 
  -6   8   7      100.31      122.95    100.96 o 
  -5   8   7      158.72      382.78    125.43 o 
  -4   8   7     1287.35     1238.92    180.96 o 
  -3   8   7      395.67      454.68    129.48 o 
  -2   8   7      262.31      198.04    117.13 o 
  -1   8   7       59.91      151.08     87.07 o 
   0   8   7     9452.59     9563.30    323.39 o 
   1   8   7     3460.85     4099.33    373.39 o 
   2   8   7        9.19      -40.90     87.03 o 
   3   8   7     2208.98     2075.98    189.46 o 
   4   8   7       22.48      203.12    118.79 o 
   5   8   7      316.23      231.49    121.05 o 
   6   8   7      488.86      520.28    243.18 o 
   7   8   7      402.78      255.56    222.91 o 
   8   8   7     1208.90     1379.61    338.64 o 
   9   8   7      101.38      -27.87    251.23 o 
  10   8   7        1.71     -106.54    236.39 o 
  11   8   7       55.48     -226.62    196.52 o 
 -14   9   7       11.28       14.19    468.30 o 
 -13   9   7       16.04       16.31    239.24 o 
 -12   9   7      288.31      511.16    455.68 o 
 -11   9   7       48.29      471.59    281.24 o 
 -10   9   7      153.12      286.92    145.06 o 
  -9   9   7        1.06     -157.75    150.16 o 
  -8   9   7     5053.05     4930.78    469.69 o 
  -7   9   7      762.63      819.81    173.69 o 
  -6   9   7     1728.83     1883.92    226.16 o 
  -5   9   7      535.16      788.65    158.71 o 
  -4   9   7      349.93      232.08    122.20 o 
  -3   9   7      329.55      318.51    124.06 o 
  -2   9   7    11305.92    10653.85    426.41 o 
  -1   9   7       28.54       22.68     80.33 o 
   0   9   7      662.99      769.91    132.28 o 
   1   9   7     1744.17     1631.23    172.45 o 
   2   9   7     2687.31     2780.80    220.17 o 
   3   9   7       13.30      -25.14    134.73 o 
   4   9   7      220.62       88.85    106.64 o 
   5   9   7      500.44      279.17    167.26 o 
   6   9   7     1020.05      851.73    274.88 o 
   7   9   7       30.64       57.44    221.24 o 
   8   9   7     1036.20     1401.97    367.72 o 
   9   9   7      154.14      146.17    278.88 o 
  10   9   7       12.17      311.87    398.66 o 
 -13  10   7       18.58      348.86    272.11 o 
 -12  10   7     1336.34     1870.33    463.04 o 
 -11  10   7       75.26      221.31    297.81 o 
 -10  10   7      964.85      994.88    223.25 o 
  -9  10   7      171.00      187.64    161.24 o 
  -8  10   7     2423.11     2310.05    278.11 o 
  -7  10   7      478.64      390.04    185.56 o 
  -6  10   7     8959.25     8714.60    706.21 o 
  -5  10   7      335.79      372.76    125.89 o 
  -4  10   7      589.39      590.27    151.97 o 
  -3  10   7      153.60      159.26    121.04 o 
  -2  10   7    19319.66    18222.97    605.61 o 
  -1  10   7      298.72      320.60     98.01 o 
   0  10   7     1619.48     1804.39    203.52 o 
   1  10   7      755.92      792.21    139.49 o 
   2  10   7     6238.56     5923.56    299.16 o 
   3  10   7       30.62       66.92    151.80 o 
   4  10   7      506.70      563.21    296.63 o 
   5  10   7       22.55      -26.14    207.75 o 
   6  10   7      828.58      683.60    297.94 o 
   7  10   7       86.17      237.21    344.26 o 
   8  10   7      323.39      511.49    311.22 o 
   9  10   7       51.64       32.02    350.30 o 
  10  10   7       34.00      -53.55    211.87 o 
 -13  11   7       43.38      603.40    341.96 o 
 -12  11   7      129.24      418.04    420.69 o 
 -11  11   7      104.78       34.42    334.77 o 
 -10  11   7     1614.84     1475.84    284.19 o 
  -9  11   7      326.54      186.77    170.07 o 
  -8  11   7      218.66      243.77    150.99 o 
  -7  11   7       71.69      -76.81    115.64 o 
  -6  11   7     4498.81     4976.48    546.74 o 
  -5  11   7      834.34      781.89    167.51 o 
  -4  11   7      130.42       59.46    108.64 o 
  -3  11   7        2.62       57.59    111.47 o 
  -2  11   7    11431.95    10295.49    452.54 o 
  -1  11   7      372.18      486.11    156.82 o 
   0  11   7     1266.07     1454.51    183.81 o 
   1  11   7     2535.62     2361.10    206.93 o 
   2  11   7      417.69      590.92    183.93 o 
   3  11   7       53.66      141.87    158.64 o 
   4  11   7       33.69      144.96    163.66 o 
   5  11   7      432.13      521.96    248.77 o 
   6  11   7     1104.81     1370.54    354.69 o 
   7  11   7      154.75     -111.17    385.52 o 
   8  11   7       80.85       68.81    276.87 o 
   9  11   7       30.84      216.94    287.16 o 
 -13  12   7      281.75      692.20    554.49 o 
 -12  12   7      174.57      311.47    371.81 o 
 -11  12   7      141.32      191.43    342.79 o 
 -10  12   7      489.04      392.64    197.94 o 
  -9  12   7      126.98       61.08    174.16 o 
  -8  12   7      557.50      668.65    189.56 o 
  -7  12   7       79.44      103.20    136.92 o 
  -6  12   7      429.46      604.54    170.00 o 
  -5  12   7       48.23      104.29    111.83 o 
  -4  12   7     8195.60     7358.94    440.82 o 
  -3  12   7       21.40      159.87    107.83 o 
  -2  12   7     1599.01     1345.55    219.72 o 
  -1  12   7     1030.28     1447.21    294.41 o 
   0  12   7       44.67      143.72    128.82 o 
   1  12   7       72.33     -140.72    171.79 o 
   2  12   7     3420.31     3461.58    332.66 o 
   3  12   7      345.09      141.82    150.51 o 
   4  12   7     1870.10     1554.39    269.35 o 
   5  12   7      637.97      424.89    278.19 o 
   6  12   7      203.72     -150.50    248.91 o 
   7  12   7       48.91      154.82    272.67 o 
   8  12   7      179.32      111.95    591.02 o 
   9  12   7       15.44     -423.10    456.21 o 
 -12  13   7       12.06     -206.78    370.49 o 
 -11  13   7       15.71      248.16    365.55 o 
 -10  13   7       12.58      -40.75    167.31 o 
  -9  13   7       29.91      200.62    190.90 o 
  -8  13   7     1066.63      973.08    287.69 o 
  -7  13   7       27.17     -199.73    133.16 o 
  -6  13   7        1.87       77.20    120.32 o 
  -5  13   7        5.80      120.64    130.20 o 
  -4  13   7     6889.91     6164.43    384.60 o 
  -3  13   7      990.67      725.75    153.52 o 
  -2  13   7       41.79       -7.63    107.66 o 
  -1  13   7       20.46     -138.84    216.74 o 
   0  13   7     2575.42     2635.80    387.18 o 
   1  13   7     3258.88     3084.43    420.77 o 
   2  13   7     1474.17     1512.27    388.78 o 
   3  13   7      358.87      781.45    400.86 o 
   4  13   7     1884.35     2628.61    331.60 o 
   5  13   7      501.30      941.99    337.65 o 
   6  13   7       11.70     -116.25    271.48 o 
   7  13   7       75.53      652.88    463.31 o 
   8  13   7       46.87      324.81    317.62 o 
 -12  14   7       19.45      274.80    337.59 o 
 -11  14   7       10.43     -282.72    297.48 o 
 -10  14   7      463.86      294.41    226.70 o 
  -9  14   7       87.67      122.55    207.37 o 
  -8  14   7      173.60      171.93    183.36 o 
  -7  14   7      321.84      111.44    148.46 o 
  -6  14   7      195.20      453.48    153.58 o 
  -5  14   7       52.42       56.51    139.20 o 
  -4  14   7      293.72      225.20    130.00 o 
  -3  14   7     1038.57      705.82    168.61 o 
  -2  14   7        5.59       -2.76    330.07 o 
  -1  14   7      135.60      170.44    240.37 o 
   0  14   7      274.23      274.46    371.85 o 
   1  14   7     1603.60     1506.73    353.66 o 
   2  14   7       87.50      147.84    263.90 o 
   3  14   7     1197.05     1098.68    224.68 o 
   4  14   7      494.28      316.04    267.25 o 
   5  14   7      167.30      533.33    301.82 o 
   6  14   7        2.37       69.22    317.10 o 
   7  14   7        3.93      131.77    310.08 o 
 -11  15   7       35.19      178.60    364.58 o 
 -10  15   7       86.19      298.75    217.05 o 
  -9  15   7      160.04       90.25    202.75 o 
  -8  15   7      159.88       24.13    208.37 o 
  -7  15   7      575.27      341.26    253.73 o 
  -6  15   7      281.02      -73.55    145.61 o 
  -5  15   7       68.40       40.21    135.22 o 
  -4  15   7       31.80      -10.48    114.49 o 
  -3  15   7      281.41      343.48    253.14 o 
  -2  15   7        7.03      114.29    263.13 o 
  -1  15   7      104.21     -150.02    242.69 o 
   0  15   7      907.57      870.85    314.67 o 
   1  15   7     2080.83     2201.50    396.83 o 
   2  15   7      151.03      479.08    289.94 o 
   3  15   7     1348.60     1168.91    355.83 o 
   4  15   7       64.97      184.11    315.85 o 
   5  15   7       50.87     -182.14    326.13 o 
   6  15   7       50.17       41.24    411.27 o 
   7  15   7       92.55      508.77    345.84 o 
 -11  16   7       97.93     -206.56    377.37 o 
 -10  16   7       18.15      171.89    227.63 o 
  -9  16   7       24.64      115.37    203.24 o 
  -8  16   7      455.51      206.10    223.17 o 
  -7  16   7      259.29      299.74    217.70 o 
  -6  16   7        9.63      116.77    145.19 o 
  -5  16   7      116.83      212.87    255.96 o 
  -4  16   7      110.93      969.21    547.66 o 
  -3  16   7      113.79      221.51    298.92 o 
  -2  16   7      114.01      313.20    331.63 o 
  -1  16   7     1354.96     1487.78    383.18 o 
   0  16   7      313.22      203.95    285.76 o 
   1  16   7     1766.00     1673.55    394.22 o 
   2  16   7        9.05     -379.33    252.88 o 
   3  16   7      730.47      771.66    370.17 o 
   4  16   7       18.31     -124.99    329.07 o 
   5  16   7       70.99    -1025.68    683.79 o 
   6  16   7       50.33      462.52    358.45 o 
 -10  17   7        2.97     -137.41    231.53 o 
  -9  17   7       32.69      242.26    224.35 o 
  -8  17   7      307.27      722.09    268.13 o 
  -7  17   7      294.32      622.53    358.67 o 
  -6  17   7      348.87      570.65    421.00 o 
  -5  17   7      105.02       -3.11    258.63 o 
  -4  17   7       60.23        2.17    244.51 o 
  -3  17   7      378.52      113.89    587.34 o 
  -2  17   7      238.97       51.84    330.20 o 
  -1  17   7      527.98      986.50    381.77 o 
   0  17   7       50.73     -232.90    296.39 o 
   1  17   7      751.08      943.03    374.79 o 
   2  17   7       42.12      -86.38    291.43 o 
   3  17   7       68.72     -203.89    295.27 o 
   4  17   7       14.17      995.46    643.84 o 
  -9  18   7        2.02     -304.06    202.71 o 
  -8  18   7        0.82      247.92    452.27 o 
  -7  18   7       25.14      228.01    253.11 o 
  -6  18   7      204.97       69.15    277.11 o 
  -5  18   7       21.33      148.93    285.91 o 
  -4  18   7       37.54     -228.13    245.44 o 
  -3  18   7       48.18      258.86    327.85 o 
  -2  18   7      656.40      592.76    380.60 o 
  -1  18   7      700.52      905.94    392.24 o 
   0  18   7      358.45      109.25    329.94 o 
   1  18   7      423.61      417.45    354.30 o 
   2  18   7      343.44      542.44    365.86 o 
   3  18   7       33.00      218.40    322.23 o 
  -6  19   7        3.40        2.31    236.68 o 
  -5  19   7      160.02      282.05    331.65 o 
  -4  19   7      320.49      591.68    264.62 o 
  -3  19   7       84.37       -2.55    331.54 o 
  -2  19   7       53.26     -210.24    324.83 o 
  -1  19   7      918.29     1091.65    508.51 o 
   0  19   7      428.23      -79.09    311.60 o 
   1  19   7      176.19     -269.69    282.64 o 
   2  19   7       13.94      -52.03    455.68 o 
  -4  20   7      839.22     1566.25    549.24 o 
  -3  20   7       22.46     -519.81    393.14 o 
  -2  20   7       27.46      431.51    452.01 o 
   2 -21   8       15.55      499.31    250.18 o 
  -1 -20   8      136.09      685.03    258.43 o 
   0 -20   8       30.16      543.17    314.30 o 
   1 -20   8       35.89     -138.24    450.43 o 
   2 -20   8       89.33      324.55    567.90 o 
   3 -20   8      106.36      445.88    631.49 o 
   4 -20   8       82.63       47.46    253.86 o 
   5 -20   8       55.47      622.04    458.31 o 
   6 -20   8      308.90      597.50    257.54 o 
  -4 -19   8        0.69      369.84    277.29 o 
  -3 -19   8       37.40      186.31    331.32 o 
  -2 -19   8      237.26      763.78    298.21 o 
  -1 -19   8        3.33      489.95    439.13 o 
   0 -19   8      364.36      673.60    226.50 o 
   3 -19   8        2.49      -52.46    482.49 o 
   4 -19   8      389.73      425.48    523.22 o 
   5 -19   8        6.21      418.33    234.04 o 
   6 -19   8       45.39      323.37    212.15 o 
   7 -19   8      177.30      115.63    254.38 o 
  -5 -18   8       81.84      619.39    239.15 o 
  -4 -18   8       22.28      315.23    223.84 o 
  -3 -18   8      103.16      443.72    208.45 o 
  -2 -18   8       41.91      169.15    319.35 o 
  -1 -18   8      132.68       97.30    232.42 o 
   0 -18   8      133.36      400.20    181.77 o 
   1 -18   8       43.52      404.53    210.68 o 
   2 -18   8      738.44      808.47    364.76 o 
   3 -18   8       17.81      470.62    215.17 o 
   4 -18   8      136.77      538.36    222.10 o 
   5 -18   8       26.10      537.16    531.11 o 
   7 -18   8      175.81      561.33    348.99 o 
   8 -18   8      418.06      758.95    355.30 o 
  -6 -17   8       18.07      461.19    607.46 o 
  -5 -17   8       35.51      512.45    322.42 o 
  -4 -17   8       15.74       -8.20    253.04 o 
  -3 -17   8        0.16      100.64    193.24 o 
  -2 -17   8     1848.52     1829.49    432.33 o 
  -1 -17   8      191.64      435.04    357.19 o 
   0 -17   8      103.77      179.57    161.62 o 
   1 -17   8     1929.86     2339.10    282.47 o 
   2 -17   8     2639.78     2980.02    422.05 o 
   3 -17   8      465.91      509.77    205.77 o 
   4 -17   8       10.15       54.77    159.44 o 
   5 -17   8       39.50      404.31    193.35 o 
   6 -17   8     1880.12     2017.71    336.66 o 
   7 -17   8      348.28       83.57    240.72 o 
   8 -17   8       77.49      618.62    350.04 o 
   9 -17   8       63.38      445.70    309.05 o 
  -7 -16   8       22.64      222.75    209.06 o 
  -6 -16   8       38.20      -33.36    219.38 o 
  -5 -16   8      165.36      406.39    286.32 o 
  -4 -16   8       24.49      377.51    233.89 o 
  -3 -16   8       37.74      221.56    316.09 o 
  -2 -16   8     3407.31     3747.04    376.32 o 
  -1 -16   8       18.62      -82.02    155.96 o 
   0 -16   8        1.65       40.47    171.95 o 
   1 -16   8      598.43      740.33    185.34 o 
   2 -16   8     4448.38     4021.66    369.08 o 
   3 -16   8      611.02      601.08    433.61 o 
   4 -16   8        3.73      -70.66    156.98 o 
   5 -16   8        7.62      371.16    182.19 o 
   6 -16   8      832.17      831.85    322.45 o 
   7 -16   8       82.53      253.86    260.17 o 
   8 -16   8      510.39      382.98    304.05 o 
   9 -16   8       20.09      -52.61    238.39 o 
  10 -16   8       20.93      767.66    524.27 o 
  -8 -15   8      399.26      581.57    244.69 o 
  -7 -15   8      147.94       88.03    385.33 o 
  -6 -15   8       46.09      399.30    225.54 o 
  -5 -15   8        0.72     -206.05    198.63 o 
  -4 -15   8       29.01      179.50    354.77 o 
  -3 -15   8      134.16      188.37    205.85 o 
  -2 -15   8     1132.75     1100.68    236.04 o 
  -1 -15   8       40.38      295.86    168.46 o 
   0 -15   8      307.88      635.86    216.07 o 
   1 -15   8      180.70      428.68    177.94 o 
   2 -15   8       23.10       68.36    127.26 o 
   3 -15   8      233.16       60.28    127.65 o 
   4 -15   8      134.25      276.20    253.86 o 
   5 -15   8       14.69        5.95    190.00 o 
   6 -15   8       91.22       58.24    144.28 o 
   7 -15   8       12.26      130.52    205.04 o 
   8 -15   8       68.71      139.82    231.47 o 
   9 -15   8       23.72      462.20    324.29 o 
  10 -15   8       16.33      252.20    283.55 o 
  11 -15   8      109.26      403.09    244.85 o 
  -9 -14   8       71.86      100.09    214.44 o 
  -8 -14   8       98.23      527.78    239.30 o 
  -7 -14   8       23.77       40.94    204.02 o 
  -6 -14   8        0.40      -53.67    216.97 o 
  -5 -14   8        0.35      208.75    368.40 o 
  -4 -14   8      505.22      737.40    229.05 o 
  -3 -14   8      123.87       64.47    193.67 o 
  -2 -14   8     1971.73     1828.89    262.57 o 
  -1 -14   8      552.15      641.10    197.44 o 
   0 -14   8     2727.02     2517.09    275.20 o 
   1 -14   8       43.73      126.31    137.22 o 
   2 -14   8     1168.57     1515.27    209.71 o 
   3 -14   8        9.12      101.88    166.48 o 
   4 -14   8      434.21      384.31    172.54 o 
   5 -14   8      410.39      753.24    173.91 o 
   6 -14   8     1544.68     1534.63    217.46 o 
   7 -14   8      489.30      306.23    195.01 o 
   8 -14   8     1827.94     1571.75    538.73 o 
   9 -14   8      156.45      200.02    216.72 o 
  10 -14   8      632.72      789.71    293.38 o 
  11 -14   8      161.08      492.56    266.88 o 
 -10 -13   8       28.56     -338.48    285.39 o 
  -9 -13   8       94.86      114.97    520.07 o 
  -8 -13   8       19.43      138.62    322.31 o 
  -7 -13   8        3.86      -78.73    228.66 o 
  -6 -13   8      806.56      789.76    238.29 o 
  -5 -13   8        9.43      333.27    205.63 o 
  -4 -13   8     2144.01     2779.14    520.02 o 
  -3 -13   8       88.46      192.53    198.80 o 
  -2 -13   8     1342.13     1512.41    239.56 o 
  -1 -13   8      409.31      486.95    217.23 o 
   0 -13   8      223.17      190.88    145.28 o 
   1 -13   8      338.77      342.04    148.39 o 
   3 -13   8        0.61       16.00    139.42 o 
   4 -13   8     1850.63     1843.63    193.51 o 
   5 -13   8     1041.80     1105.13    155.62 o 
   6 -13   8     1379.36     1532.71    219.74 o 
   7 -13   8      517.36      377.82    228.10 o 
   8 -13   8     1123.02     1116.01    751.06 o 
   9 -13   8      141.29      152.49    205.01 o 
  10 -13   8      999.38     1219.62    383.94 o 
  11 -13   8      287.43      702.98    240.78 o 
  12 -13   8      224.33      662.24    319.03 o 
 -10 -12   8      397.61      290.15    308.17 o 
  -9 -12   8      133.14      171.97    732.93 o 
  -8 -12   8       80.49      126.95    203.13 o 
  -7 -12   8      107.72      232.33    279.24 o 
  -6 -12   8     1380.66     1848.23    454.46 o 
  -5 -12   8     1052.53      845.42    232.87 o 
  -4 -12   8      179.85      192.13    179.52 o 
  -3 -12   8      130.30      -77.01    221.28 o 
  -2 -12   8        7.44      -94.21    161.45 o 
  -1 -12   8       59.34      -63.79    127.83 o 
   0 -12   8      186.30      373.39    176.34 o 
   1 -12   8      330.73      376.08    137.24 o 
   2 -12   8     1017.04     1216.14    187.87 o 
   3 -12   8       35.25      160.04     99.18 o 
   4 -12   8      257.57      461.70    130.56 o 
   5 -12   8      405.21      443.34    139.43 o 
   6 -12   8      570.50      577.08    141.48 o 
   7 -12   8      766.95     1236.56    472.24 o 
   8 -12   8       62.63      107.13    349.25 o 
   9 -12   8      146.75      320.43    264.37 o 
  10 -12   8       12.84      485.20    239.78 o 
  11 -12   8       95.78       23.78    328.49 o 
  12 -12   8       16.86      325.01    391.04 o 
 -11 -11   8        0.55      415.17    281.71 o 
 -10 -11   8       49.28       99.08    552.13 o 
  -9 -11   8        2.72      169.28    278.52 o 
  -8 -11   8      162.60       54.21    205.23 o 
  -7 -11   8       43.25     -240.51    166.13 o 
  -6 -11   8      225.46      166.32    165.83 o 
  -5 -11   8      216.38      286.87    191.50 o 
  -4 -11   8      311.46      241.46    261.47 o 
  -3 -11   8       57.23       19.71    223.14 o 
  -2 -11   8      347.95      518.63    174.80 o 
  -1 -11   8      160.29      122.99    130.75 o 
   0 -11   8     1198.92     1062.63    180.23 o 
   1 -11   8     1181.46     1190.21    149.40 o 
   2 -11   8      402.74      279.59    112.36 o 
   3 -11   8      140.55       67.58     97.64 o 
   5 -11   8        5.60       55.93    200.21 o 
   6 -11   8      410.57      389.88    117.69 o 
   7 -11   8      895.35     1343.67    221.23 o 
   8 -11   8      750.79      696.59    227.90 o 
   9 -11   8      154.36      330.96    362.39 o 
  10 -11   8      323.22      965.62    392.09 o 
  11 -11   8       14.00      -78.24    213.28 o 
  12 -11   8      171.76      413.14    261.76 o 
 -11 -10   8       96.26      170.94    337.16 o 
 -10 -10   8      386.57      476.76    310.05 o 
  -9 -10   8       44.39       44.18    223.57 o 
  -8 -10   8      694.65      508.53    215.14 o 
  -7 -10   8      519.21      526.45    199.42 o 
  -6 -10   8       38.80      135.68    242.54 o 
  -5 -10   8      698.93      633.07    180.18 o 
  -4 -10   8     8737.33     8851.99    443.76 o 
  -3 -10   8      666.23      676.84    192.36 o 
  -2 -10   8    14247.00    13690.06    823.34 o 
  -1 -10   8      437.77      474.07    145.85 o 
   0 -10   8       54.79       15.46     87.39 o 
   1 -10   8      884.61      861.48    134.73 o 
   2 -10   8     5608.90     5491.48    388.49 o 
   3 -10   8       51.53       56.41     96.05 o 
   4 -10   8      240.24      185.16    115.64 o 
   5 -10   8       58.62       97.52    104.82 o 
   6 -10   8      662.09      719.86    139.25 o 
   7 -10   8        2.73      -49.89    106.64 o 
   8 -10   8      381.26      634.92    186.27 o 
   9 -10   8       36.07       69.61    179.07 o 
  10 -10   8      193.47      833.50    272.39 o 
  11 -10   8       30.23       74.06    302.21 o 
  12 -10   8      290.67      700.76    392.09 o 
  13 -10   8       23.99     -105.12    193.94 o 
 -12  -9   8       20.49      102.76    250.03 o 
 -11  -9   8        6.58      221.21    301.42 o 
 -10  -9   8      108.15       99.68    332.96 o 
  -9  -9   8       64.89      -94.49    229.57 o 
  -8  -9   8     3637.75     3256.95    342.70 o 
  -7  -9   8      196.36      419.83    184.71 o 
  -6  -9   8     1319.90      946.62    208.51 o 
  -5  -9   8       48.81       85.53    132.97 o 
  -4  -9   8     2558.93     2380.80    292.14 o 
  -3  -9   8      770.85      589.21    169.22 o 
  -2  -9   8     9972.97     8941.98    420.46 o 
  -1  -9   8      617.34      820.04    126.95 o 
   1  -9   8     1006.29     1207.30    139.17 o 
   2  -9   8     3078.16     2966.75    197.45 o 
   3  -9   8       71.79      172.99    102.83 o 
   4  -9   8      102.96      279.67    111.41 o 
   5  -9   8      972.64      768.26    161.74 o 
   6  -9   8    11075.02     9887.47    362.36 o 
   7  -9   8      118.15       69.99    117.58 o 
   8  -9   8      596.28      444.39    158.27 o 
   9  -9   8      740.83      552.04    212.42 o 
  10  -9   8     1223.84     1617.65    323.12 o 
  11  -9   8      615.46     1103.38    460.94 o 
  12  -9   8        6.88       94.47    255.47 o 
  13  -9   8       83.51      320.61    271.73 o 
 -12  -8   8      127.69       16.23    233.41 o 
 -11  -8   8       42.51     -264.35    230.21 o 
 -10  -8   8       31.66      -51.23    214.39 o 
  -9  -8   8        2.52     -234.75    174.62 o 
  -8  -8   8      358.04      325.96    185.77 o 
  -7  -8   8        7.44      -29.32    136.49 o 
  -6  -8   8      641.07      418.22    167.58 o 
  -5  -8   8       23.32      114.46    133.94 o 
  -4  -8   8       56.10      -16.90    121.89 o 
  -3  -8   8       46.44       45.74    137.64 o 
  -2  -8   8     6942.70     7477.22    278.13 o 
  -1  -8   8      455.41      396.15    108.82 o 
   0  -8   8     5442.82     5812.54    249.34 o 
   1  -8   8       72.19       -3.92     79.77 o 
   2  -8   8      226.94      164.01     91.66 o 
   3  -8   8      151.70       52.03     88.56 o 
   4  -8   8     6707.14     7306.64    288.32 o 
   5  -8   8     2597.43     2509.15    308.23 o 
   6  -8   8       37.48       92.98     96.28 o 
   7  -8   8      121.05      305.29    153.19 o 
   8  -8   8     1582.01     1701.83    338.19 o 
   9  -8   8      184.52      135.96    190.86 o 
  10  -8   8       22.96      245.68    173.13 o 
  11  -8   8      526.45      770.88    248.40 o 
  12  -8   8       40.12      205.04    208.14 o 
  13  -8   8      166.43      350.10    337.95 o 
 -13  -7   8       51.13      147.20    199.20 o 
 -12  -7   8       15.49      695.96    292.30 o 
 -11  -7   8      141.25      295.08    298.69 o 
 -10  -7   8      461.41      894.89    298.56 o 
  -9  -7   8      435.76      121.10    226.78 o 
  -8  -7   8     2103.61     2116.72    270.22 o 
  -7  -7   8     1985.86     1803.98    239.35 o 
  -6  -7   8     1563.74     1961.73    245.36 o 
  -5  -7   8       32.03       57.64    133.81 o 
  -4  -7   8    13373.00    11132.91    440.68 o 
  -3  -7   8      883.69      980.70    116.96 o 
  -1  -7   8     2328.18     2846.84    248.07 o 
   0  -7   8    15297.18    15364.83    408.25 o 
   1  -7   8       39.52       48.87     75.98 o 
   2  -7   8     9659.68     8464.74    287.75 o 
   3  -7   8       93.50       81.56     86.39 o 
   4  -7   8    19137.31    18470.01    503.19 o 
   5  -7   8      725.37      815.03    133.93 o 
   6  -7   8     8279.55     6925.30    381.24 o 
   7  -7   8      986.93      857.07    178.25 o 
   8  -7   8     3091.20     3264.57    330.68 o 
   9  -7   8        9.66       61.02    135.70 o 
  10  -7   8      951.07     1051.20    220.34 o 
  11  -7   8        1.91     -276.07    245.82 o 
  12  -7   8      307.50      497.92    217.03 o 
  13  -7   8        0.35      130.06    375.53 o 
 -13  -6   8        6.98      430.61    275.95 o 
 -12  -6   8        0.32        4.86    242.65 o 
 -11  -6   8       58.78      150.01    348.73 o 
 -10  -6   8       77.75      351.43    235.79 o 
  -9  -6   8        5.38        8.93    143.16 o 
  -8  -6   8        9.76     -182.46    129.33 o 
  -7  -6   8        4.13       48.80    130.34 o 
  -6  -6   8      102.83       61.64    127.28 o 
  -5  -6   8      447.52      552.89    121.76 o 
  -4  -6   8    15381.88    13984.85    421.26 o 
  -3  -6   8      126.11       99.00     79.77 o 
  -2  -6   8       56.19      109.63     82.61 o 
  -1  -6   8      620.31      649.77    110.03 o 
   0  -6   8     8977.74     8122.84    288.84 o 
   1  -6   8      618.78      725.35    101.25 o 
   2  -6   8    26475.06    28018.05    646.41 o 
   3  -6   8      230.72      243.83     89.92 o 
   4  -6   8    11090.71    10697.25    354.34 o 
   5  -6   8     1127.99     1158.55    144.52 o 
   6  -6   8     1148.69     1073.62    196.03 o 
   7  -6   8      259.16      123.96    109.78 o 
   8  -6   8     5478.92     6575.57    427.11 o 
   9  -6   8       12.63      162.66    127.82 o 
  10  -6   8      910.62      639.58    180.50 o 
  11  -6   8        1.10     -167.26    127.95 o 
  12  -6   8      448.25      533.37    192.45 o 
  13  -6   8       67.44      329.41    212.54 o 
 -13  -5   8      187.97      223.65    571.05 o 
 -12  -5   8       14.79     -335.06    223.37 o 
 -11  -5   8      144.79      196.52    291.44 o 
 -10  -5   8       41.82      255.97    218.05 o 
  -9  -5   8      119.77      356.75    172.49 o 
  -8  -5   8      709.71      569.37    172.73 o 
  -7  -5   8     1086.80      839.35    176.45 o 
  -6  -5   8      340.48      632.53    160.37 o 
  -5  -5   8      446.84      506.99    115.94 o 
  -4  -5   8     5386.30     5770.42    241.70 o 
  -3  -5   8        1.26      -12.81     97.66 o 
  -2  -5   8     2259.15     2634.05    166.14 o 
  -1  -5   8      318.77      464.74     98.97 o 
   0  -5   8     5168.69     5303.21    240.10 o 
   1  -5   8      387.91      397.98     82.72 o 
   2  -5   8     1170.74     1516.10    132.31 o 
   3  -5   8      256.10      437.81     95.44 o 
   4  -5   8    11219.22    10842.56    336.74 o 
   5  -5   8       83.68       46.45     87.85 o 
   6  -5   8     1674.07     1770.50    224.53 o 
   7  -5   8     1079.78      982.40    222.35 o 
   8  -5   8      283.86      166.91    128.20 o 
   9  -5   8       86.61      187.57    133.10 o 
  10  -5   8       16.98       58.02    133.44 o 
  11  -5   8        6.17      152.02    153.64 o 
  12  -5   8        7.93       29.14    220.19 o 
  13  -5   8        0.23      -78.20    183.05 o 
 -13  -4   8       88.09      140.69    254.69 o 
 -12  -4   8      449.62      443.02    268.98 o 
 -11  -4   8       32.28       62.86    183.96 o 
 -10  -4   8      294.10      170.34    197.33 o 
  -9  -4   8      192.07       94.97    161.50 o 
  -8  -4   8     1779.73     1981.88    201.45 o 
  -7  -4   8      430.39      289.23    112.70 o 
  -6  -4   8     1209.29     1236.43    155.85 o 
  -5  -4   8     1127.96     1292.16    146.83 o 
  -4  -4   8     2589.00     2676.07    259.45 o 
  -3  -4   8      544.05      693.87     97.20 o 
  -2  -4   8     4117.03     4380.73    183.85 o 
  -1  -4   8        0.67      -75.63    100.97 o 
   0  -4   8     3654.89     4181.04    166.96 o 
   1  -4   8      101.31      148.72     66.99 o 
   2  -4   8    24060.13    24494.57    563.73 o 
   3  -4   8     1015.45     1208.16    142.50 o 
   4  -4   8     3030.04     2870.32    183.06 o 
   5  -4   8      263.46      294.42     92.18 o 
   6  -4   8     6511.98     6620.44    366.80 o 
   7  -4   8      905.61      557.29    138.77 o 
   8  -4   8     5777.06     5263.83    407.43 o 
   9  -4   8       61.19       -8.29    125.05 o 
  10  -4   8     3605.19     3371.54    341.85 o 
  11  -4   8        9.18      -16.07    163.70 o 
  12  -4   8     1572.84     1968.04    302.72 o 
  13  -4   8       24.19     -276.61    184.41 o 
 -14  -3   8       71.07      387.67    210.16 o 
 -13  -3   8       64.38      606.24    773.14 o 
 -12  -3   8     1038.11     1068.36    552.66 o 
 -11  -3   8      164.86      272.44    334.80 o 
 -10  -3   8     1084.21     1080.53    261.55 o 
  -9  -3   8        4.81      -84.00    106.36 o 
  -8  -3   8     6013.54     5916.36    319.38 o 
  -7  -3   8      121.54       83.08    108.18 o 
  -6  -3   8      640.06      601.20    128.87 o 
  -5  -3   8        7.93     -109.14     79.99 o 
  -4  -3   8     2009.22     1978.18    164.70 o 
  -3  -3   8       97.48      116.41     73.06 o 
  -2  -3   8     5376.52     4517.32    177.62 o 
  -1  -3   8      259.39      225.58     82.77 o 
   0  -3   8     2865.16     3147.83    135.10 o 
   1  -3   8      624.88      701.22     85.32 o 
   2  -3   8      121.10      121.06     67.22 o 
   4  -3   8     1676.66     2038.58    154.23 o 
   5  -3   8      940.35      843.82    171.67 o 
   6  -3   8      608.83      604.52    155.73 o 
   7  -3   8       30.18      -47.54    106.31 o 
   8  -3   8     1295.84     1250.76    202.91 o 
   9  -3   8        3.83       96.81    132.58 o 
  10  -3   8      699.70      767.08    194.24 o 
  11  -3   8       37.15      173.29    164.70 o 
  12  -3   8      818.51      688.61    229.78 o 
  13  -3   8       13.86      240.52    262.80 o 
 -13  -2   8       98.25      416.98    245.21 o 
 -12  -2   8       59.18      634.38    387.36 o 
 -11  -2   8      149.76      183.05    246.03 o 
 -10  -2   8     4098.64     3738.19    348.16 o 
  -9  -2   8       56.41      258.55    117.60 o 
  -8  -2   8     1261.65     1696.27    221.37 o 
  -7  -2   8     1127.34      859.67    162.39 o 
  -6  -2   8      523.26      356.66    122.11 o 
  -5  -2   8      450.98      440.92    114.46 o 
  -4  -2   8    44363.31    49675.67   1036.09 o 
  -3  -2   8     1103.84     1157.20    112.11 o 
  -2  -2   8    26040.13    24222.98    570.11 o 
  -1  -2   8      774.05      765.22     86.11 o 
   0  -2   8      126.35       31.11     97.84 o 
   1  -2   8       89.76       24.33     50.07 o 
   2  -2   8     6433.58     6339.87    214.66 o 
   3  -2   8       20.33       76.02     70.97 o 
   4  -2   8      974.89     1127.49    121.86 o 
   5  -2   8     5106.65     4586.80    212.45 o 
   6  -2   8     2627.15     2858.59    261.00 o 
   8  -2   8      987.85     1107.52    187.10 o 
   9  -2   8      312.11      182.84    256.17 o 
  10  -2   8      681.85      419.60    175.49 o 
  11  -2   8      296.82      477.14    185.43 o 
  12  -2   8       62.54      132.95    199.82 o 
  13  -2   8      196.67      388.60    189.59 o 
 -13  -1   8      124.38      161.88    528.74 o 
 -12  -1   8      141.12      314.24    181.28 o 
 -11  -1   8       76.04      151.20    164.62 o 
 -10  -1   8      215.11      384.50    160.40 o 
  -9  -1   8      182.84      254.02    127.01 o 
  -8  -1   8       29.49      -25.55    143.60 o 
  -7  -1   8     1006.06     1076.14    163.94 o 
  -6  -1   8     4357.56     3922.49    241.98 o 
  -5  -1   8      132.36      151.18     95.85 o 
  -4  -1   8     8395.78     8225.48    398.89 o 
  -3  -1   8      367.91      365.07     80.98 o 
  -1  -1   8      303.12      239.50     85.31 o 
   0  -1   8     1545.49     1181.65    140.23 o 
   1  -1   8      115.08       -1.60     77.08 o 
   2  -1   8     7280.26     6441.99    216.29 o 
   3  -1   8       73.77       -6.96     64.41 o 
   4  -1   8     5996.33     6089.49    295.14 o 
   5  -1   8     1272.01     1428.51    130.46 o 
   6  -1   8     3972.07     4478.53    410.92 o 
   7  -1   8      377.91      347.16    130.18 o 
   8  -1   8     2512.77     2618.90    277.88 o 
   9  -1   8      116.72      187.35    135.34 o 
  10  -1   8     1254.25     2044.30    421.63 o 
  12  -1   8      128.54      107.93    191.99 o 
  13  -1   8      113.61      102.83    235.77 o 
 -14   0   8      146.78      -86.72    557.65 o 
 -13   0   8      147.72      168.02    376.06 o 
 -12   0   8      142.53      115.39    205.75 o 
 -11   0   8      126.59       53.45    157.65 o 
 -10   0   8     5239.01     5008.08    382.62 o 
  -9   0   8        3.77      -48.91    108.13 o 
  -8   0   8      643.25      752.33    159.03 o 
  -7   0   8       10.93       20.30    117.14 o 
  -6   0   8     1619.83     1711.55    179.01 o 
  -5   0   8     3922.61     4555.86    230.56 o 
  -4   0   8    84330.89    91049.48   1773.11 o 
  -3   0   8       10.13      -24.79     59.25 o 
  -2   0   8     1859.81     1659.38    150.21 o 
  -1   0   8      414.20      532.04    103.47 o 
   0   0   8    50151.79    48993.64   1176.14 o 
   1   0   8       33.27       19.63     59.35 o 
   2   0   8     8656.61     8455.04    325.90 o 
   3   0   8      149.20       83.49     72.67 o 
   4   0   8    12796.90    12886.44    457.45 o 
   5   0   8      209.01      248.79     87.62 o 
   6   0   8       19.31      -25.46    111.42 o 
   7   0   8       47.56      151.99    128.69 o 
   8   0   8     3069.99     2536.93    382.94 o 
   9   0   8        1.82     -170.94    113.96 o 
  10   0   8       33.91     -196.19    130.80 o 
  11   0   8       45.10      -26.40    216.93 o 
  12   0   8        0.68      199.69    223.28 o 
  13   0   8        4.16       72.45    222.11 o 
 -14   1   8        6.09       44.89    411.54 o 
 -13   1   8        0.60      198.45    240.04 o 
 -12   1   8      226.24      327.90    233.61 o 
 -11   1   8        5.01      -17.22    153.37 o 
 -10   1   8      381.63      531.62    176.61 o 
  -9   1   8      146.04      216.93    123.78 o 
  -8   1   8     1256.73     1301.14    175.86 o 
  -7   1   8      193.03      320.92    122.46 o 
  -6   1   8     7549.33     7576.27    299.44 o 
  -5   1   8      555.82      597.41    117.44 o 
  -4   1   8    11966.78    10962.89    323.87 o 
  -3   1   8      448.89      676.62     91.90 o 
  -2   1   8     8681.03     8516.60    250.86 o 
  -1   1   8      644.02      688.41    106.55 o 
   0   1   8    29551.68    29991.89    645.19 o 
   1   1   8      757.24      795.88    118.50 o 
   2   1   8     6342.65     6487.44    223.68 o 
   3   1   8      447.87      377.66     89.41 o 
   4   1   8    39241.96    40649.52    877.30 o 
   5   1   8      128.79      107.49     85.20 o 
   6   1   8       13.00      -30.60    132.93 o 
   7   1   8      136.48      342.43    160.37 o 
   8   1   8     1502.89     1547.22    259.75 o 
   9   1   8      347.47      274.73    193.85 o 
  10   1   8      510.73      543.00    234.29 o 
  11   1   8      198.81      122.85    214.27 o 
  12   1   8      294.66      505.24    255.12 o 
  13   1   8      172.45      560.11    226.89 o 
 -14   2   8        0.40      130.93    488.80 o 
 -13   2   8      224.34     -172.75    224.60 o 
 -12   2   8       31.40       94.41    213.06 o 
 -11   2   8      560.31      248.79    245.05 o 
 -10   2   8      127.19       87.88    168.28 o 
  -9   2   8      720.12      610.61    143.03 o 
  -8   2   8       56.87       -5.92    107.67 o 
  -7   2   8      729.44      727.70    142.95 o 
  -6   2   8       43.45      128.51     98.73 o 
  -5   2   8      197.56      337.42     92.89 o 
  -4   2   8     7053.16     6654.74    238.87 o 
  -2   2   8     4136.22     4331.73    192.92 o 
  -1   2   8     1109.29     1252.45    108.13 o 
   0   2   8     3369.76     2735.13    206.04 o 
   1   2   8      385.81      581.72     97.47 o 
   2   2   8    20633.29    20042.07    484.68 o 
   3   2   8      328.24      374.30     98.42 o 
   4   2   8     6839.10     6934.84    254.90 o 
   5   2   8        8.15       -3.54     81.00 o 
   6   2   8     5729.31     5750.61    375.23 o 
   7   2   8      250.09      223.40    162.85 o 
   8   2   8     1325.54     1196.63    241.36 o 
   9   2   8       48.64       99.67    175.50 o 
  10   2   8      253.03      346.63    211.22 o 
  11   2   8       58.20      371.49    236.13 o 
  12   2   8        6.66      470.61    250.29 o 
  13   2   8       47.34      330.63    313.40 o 
 -14   3   8        2.05       73.27    263.14 o 
 -13   3   8      265.99      138.57    247.22 o 
 -12   3   8        5.56      148.32    244.48 o 
 -11   3   8      121.44     -147.16    175.21 o 
 -10   3   8       65.79      206.87    456.21 o 
  -9   3   8     2108.74     1807.97    374.74 o 
  -8   3   8      337.83      253.48    123.80 o 
  -7   3   8     1702.73     1900.93    184.31 o 
  -6   3   8    16048.72    16241.77    455.25 o 
  -5   3   8       49.62      -22.53     68.74 o 
  -4   3   8     1854.23     1833.33    193.52 o 
  -3   3   8      634.43      612.49    141.33 o 
  -2   3   8    30522.32    31162.67    676.79 o 
  -1   3   8        1.57      -22.57     58.86 o 
   0   3   8      417.56      225.45     78.69 o 
   1   3   8      660.04      717.67    110.18 o 
   2   3   8    28272.94    27999.29    639.26 o 
   3   3   8       12.42       17.04     76.25 o 
   4   3   8     2355.37     2358.46    172.44 o 
   5   3   8        2.98        5.09     80.87 o 
   6   3   8    11070.47    10428.36    460.55 o 
   7   3   8      730.70      673.46    240.16 o 
   8   3   8     3631.28     3368.99    343.72 o 
   9   3   8      208.75      207.84    198.19 o 
  10   3   8      880.85      863.11    261.23 o 
  11   3   8       92.61       45.64    210.21 o 
  12   3   8     1026.60      788.58    385.06 o 
 -14   4   8      115.46      322.01    501.15 o 
 -13   4   8        6.05       42.36    214.05 o 
 -12   4   8      433.86      265.53    607.58 o 
 -11   4   8       34.16      129.46    187.19 o 
 -10   4   8       51.77     -128.74    203.40 o 
  -9   4   8      402.18      402.02    158.56 o 
  -8   4   8     5573.77     5748.78    374.02 o 
  -7   4   8       39.23      -28.09     96.32 o 
  -6   4   8      721.53      532.41    106.47 o 
  -5   4   8      165.25      190.91     93.61 o 
  -4   4   8     2431.06     2393.86    186.39 o 
  -3   4   8      828.33      789.57     96.58 o 
  -2   4   8     1833.24     1846.55    158.63 o 
  -1   4   8     2016.64     2068.47    143.74 o 
   0   4   8     6400.26     6297.13    236.40 o 
   1   4   8        9.57      -49.91     70.38 o 
   2   4   8    12298.67    12354.89    361.18 o 
   3   4   8     2796.54     2943.07    192.57 o 
   5   4   8       15.19      -79.87     84.71 o 
   6   4   8     3330.52     3183.32    296.63 o 
   7   4   8       73.09     -113.48    183.48 o 
   8   4   8      703.82      644.04    215.51 o 
   9   4   8       44.80      217.75    183.88 o 
  10   4   8      389.19      240.47    263.31 o 
  11   4   8       68.41       73.93    367.68 o 
  12   4   8       73.64      310.09    592.07 o 
 -14   5   8       88.06      536.04    342.42 o 
 -13   5   8       74.66      308.62    237.00 o 
 -12   5   8     1795.23     2069.18    442.81 o 
 -11   5   8      194.29      -51.64    197.57 o 
 -10   5   8      663.92      280.19    209.41 o 
  -9   5   8      356.41      417.99    153.62 o 
  -8   5   8       75.03       -7.62    141.29 o 
  -7   5   8      439.39      336.19    153.99 o 
  -6   5   8      729.48      592.04    151.90 o 
  -5   5   8      264.99      148.92     69.47 o 
  -4   5   8     4876.35     4864.08    310.58 o 
  -3   5   8      102.51       48.96     62.11 o 
  -2   5   8       15.03        6.43     63.13 o 
  -1   5   8     1443.49     1423.28    130.93 o 
   0   5   8      836.18      776.94    110.47 o 
   1   5   8     4822.71     4993.30    323.48 o 
   2   5   8     8071.51     7167.17    271.24 o 
   3   5   8        3.18       41.32     94.19 o 
   4   5   8     9631.63     9162.24    487.57 o 
   5   5   8     1473.85     1197.06    197.35 o 
   6   5   8       53.42       28.42    283.06 o 
   7   5   8        4.25      192.12    178.21 o 
   8   5   8        1.97     -118.27    143.08 o 
   9   5   8      314.67      435.16    347.99 o 
  10   5   8       80.22     -380.59    298.17 o 
  11   5   8      133.81     -149.06    394.45 o 
  12   5   8      248.45      360.62    682.48 o 
 -14   6   8      125.62      394.81    261.13 o 
 -13   6   8       49.93      372.68    244.91 o 
 -12   6   8      132.12      303.84    246.95 o 
 -11   6   8        9.26      121.80    213.52 o 
 -10   6   8      917.01      995.83    189.25 o 
  -9   6   8      129.22       86.24    152.01 o 
  -8   6   8     1600.16     1733.26    369.63 o 
  -7   6   8      638.54      629.67    162.48 o 
  -6   6   8    14562.84    13064.33    498.83 o 
  -5   6   8      729.33      846.91    162.61 o 
  -4   6   8      805.45      855.86     89.50 o 
  -3   6   8      244.56      280.06     76.78 o 
  -2   6   8     3909.06     4129.04    197.14 o 
  -1   6   8     5842.77     6131.25    239.00 o 
   0   6   8        3.10       38.62     81.70 o 
   1   6   8     5676.52     5635.24    247.78 o 
   2   6   8       64.63      -16.48    111.21 o 
   3   6   8      136.31      192.43    107.99 o 
   4   6   8     1691.53     1748.54    181.38 o 
   5   6   8     1486.92     1456.74    224.49 o 
   6   6   8     1565.44     1842.93    247.94 o 
   7   6   8        1.23       91.78    144.95 o 
   8   6   8      737.51     1077.72    225.06 o 
   9   6   8      411.33      198.33    278.74 o 
  10   6   8      534.09      799.08    342.20 o 
  11   6   8       81.54     -146.30    519.54 o 
 -14   7   8      109.91      451.80    250.18 o 
 -13   7   8        8.08       58.84    240.56 o 
 -12   7   8      738.90      868.82    312.94 o 
 -11   7   8        5.58      620.96    328.23 o 
 -10   7   8     3448.39     3151.62    309.38 o 
  -9   7   8     1373.67     1243.35    217.26 o 
  -8   7   8      364.20      384.51    133.00 o 
  -7   7   8      340.51      281.18    145.44 o 
  -5   7   8      319.25      273.56    111.48 o 
  -4   7   8      446.17      395.53    130.99 o 
  -3   7   8        1.73      -11.08     64.71 o 
  -2   7   8     4363.25     4835.14    221.66 o 
  -1   7   8     8348.86     8144.49    283.37 o 
   0   7   8     6015.64     6397.20    280.23 o 
   1   7   8      840.28      743.55    131.30 o 
   2   7   8     4557.44     5054.98    268.24 o 
   3   7   8      424.21      413.38    122.34 o 
   4   7   8     4308.83     4416.64    424.90 o 
   5   7   8       39.11     -156.42    131.03 o 
   6   7   8     3344.98     3201.74    373.23 o 
   7   7   8       61.60      118.73    243.87 o 
   8   7   8      528.86      112.29    255.98 o 
   9   7   8       13.03       58.61    388.93 o 
  10   7   8        9.48       98.06    274.98 o 
  11   7   8        3.35      164.22    257.64 o 
 -14   8   8      207.36       23.89    191.83 o 
 -13   8   8       37.54      163.92    295.54 o 
 -12   8   8      220.54       12.55    280.14 o 
 -11   8   8      122.02      338.64    256.42 o 
 -10   8   8     1744.16     1717.24    241.02 o 
  -9   8   8      263.01      161.82    140.21 o 
  -8   8   8     5092.89     4625.45    361.67 o 
  -7   8   8        1.47       -8.44    105.20 o 
  -6   8   8      705.38      921.19    170.48 o 
  -5   8   8        8.13      356.90    166.13 o 
  -4   8   8     8170.60     7437.38    490.75 o 
  -3   8   8     2923.19     2899.75    298.54 o 
  -2   8   8      494.08      513.85    100.73 o 
  -1   8   8     2694.71     2511.16    183.67 o 
   0   8   8      292.47      149.08     97.86 o 
   1   8   8        7.77       -3.16     91.46 o 
   2   8   8     1859.87     1968.09    192.77 o 
   3   8   8       26.51        3.27     97.28 o 
   4   8   8     1242.54     1263.49    171.80 o 
   5   8   8       60.78      248.66    259.90 o 
   6   8   8      301.28      291.17    329.02 o 
   7   8   8     1117.40     1351.34    329.85 o 
   8   8   8      295.01       80.32    247.45 o 
   9   8   8       41.20     -201.79    407.33 o 
  10   8   8       46.70      213.72    277.35 o 
  11   8   8      169.08     -131.92    510.87 o 
 -14   9   8       70.99      327.44    498.26 o 
 -13   9   8       95.58     -100.22    257.47 o 
 -12   9   8      124.08      -58.82    247.58 o 
 -11   9   8      253.20      222.47    257.46 o 
 -10   9   8      530.11      694.58    207.62 o 
  -9   9   8       29.74        6.72    130.13 o 
  -8   9   8     1948.50     1711.87    247.37 o 
  -7   9   8      965.63     1117.04    195.27 o 
  -6   9   8     1001.93      960.70    174.48 o 
  -5   9   8      159.00      363.11    129.20 o 
  -4   9   8        5.14      -70.76    124.42 o 
  -3   9   8     1035.05     1204.69    180.62 o 
  -2   9   8     2089.93     1995.42    219.89 o 
  -1   9   8     1103.31     1042.05    138.93 o 
   0   9   8       29.46       66.04     99.35 o 
   1   9   8      790.37      723.09    137.89 o 
   2   9   8     5590.61     5086.18    286.85 o 
   3   9   8      131.49      197.80    115.87 o 
   4   9   8     1047.27      808.46    193.22 o 
   5   9   8      172.20      352.98    225.60 o 
   6   9   8      206.31       60.02    287.50 o 
   7   9   8      220.28       95.36    241.65 o 
   8   9   8      266.00      485.34    283.81 o 
   9   9   8       10.66       95.97    240.09 o 
  10   9   8       39.64     -188.36    281.45 o 
 -13  10   8        5.58     -163.97    202.01 o 
 -12  10   8      115.60      355.48    283.03 o 
 -11  10   8      236.88      472.03    342.65 o 
 -10  10   8       32.85      241.18    166.43 o 
  -9  10   8      150.15       -3.74    138.84 o 
  -8  10   8      819.76      917.77    196.47 o 
  -7  10   8      227.58      326.00    190.56 o 
  -6  10   8     1500.54     1590.53    212.77 o 
  -5  10   8      146.08      463.26    268.28 o 
  -4  10   8     1262.47     1467.61    191.60 o 
  -3  10   8     4856.00     4070.68    352.45 o 
  -2  10   8    12374.27    10571.18    443.31 o 
  -1  10   8      448.56      494.46    153.21 o 
   0  10   8     3435.80     3596.00    237.80 o 
   1  10   8     1875.96     1505.53    187.76 o 
   2  10   8    11649.68    10643.26    735.63 o 
   3  10   8      508.56      222.54    158.93 o 
   4  10   8      515.32      454.20    174.54 o 
   5  10   8      344.21      448.00    239.20 o 
   6  10   8     2641.54     2172.22    411.09 o 
   7  10   8       73.29      592.53    283.34 o 
   8  10   8      347.69      701.77    349.82 o 
   9  10   8       26.71      194.00    518.49 o 
  10  10   8       43.59      544.39    314.30 o 
 -13  11   8        4.01      -19.47    365.81 o 
 -12  11   8       35.97     -185.63    325.04 o 
 -11  11   8      257.75     -325.71    303.23 o 
 -10  11   8      911.65      778.86    237.62 o 
  -9  11   8       37.95      -42.76    222.85 o 
  -8  11   8        8.20       59.72    136.42 o 
  -7  11   8      523.81      502.61    186.04 o 
  -6  11   8     3558.73     3403.65    316.35 o 
  -5  11   8       63.06      -76.99    101.62 o 
  -4  11   8      322.31      219.18    114.87 o 
  -3  11   8     2796.59     2880.19    270.52 o 
  -2  11   8     2675.38     2490.01    424.24 o 
  -1  11   8      128.13      -54.12    126.18 o 
   0  11   8      529.57      562.24    164.66 o 
   1  11   8      139.75      -37.51    100.60 o 
   2  11   8     4698.92     5061.03    377.12 o 
   3  11   8      190.27       25.08    159.65 o 
   4  11   8      106.88      469.15    187.67 o 
   5  11   8      233.54       76.56    409.43 o 
   6  11   8      675.27      716.53    305.49 o 
   7  11   8       17.06       33.83    255.55 o 
   8  11   8      599.31      574.12    756.32 o 
   9  11   8       51.64      -90.33    285.78 o 
 -13  12   8       53.21      326.92    504.56 o 
 -12  12   8      169.21      134.67    505.88 o 
 -11  12   8       65.04     -177.49    332.04 o 
 -10  12   8      154.85      469.01    203.57 o 
  -9  12   8      506.14      398.69    393.40 o 
  -8  12   8      516.22      821.60    204.18 o 
  -7  12   8      106.86      206.56    223.86 o 
  -6  12   8      611.89      387.23    152.88 o 
  -5  12   8       67.84      214.12    131.07 o 
  -4  12   8     1396.56     1418.69    266.13 o 
  -3  12   8     1917.74     1673.55    219.75 o 
  -2  12   8      860.87      783.12    283.44 o 
  -1  12   8      318.15      156.95    138.54 o 
   0  12   8      499.36      487.62    157.69 o 
   1  12   8     1304.77     1362.01    308.62 o 
   2  12   8      156.39     -137.96    139.05 o 
   3  12   8      213.04      423.68    183.86 o 
   4  12   8     1541.94     1971.04    283.29 o 
   5  12   8       32.66     -144.42    235.60 o 
   6  12   8      479.04      135.63    280.21 o 
   7  12   8        4.68       93.75    357.93 o 
   8  12   8        3.13     -299.51    271.75 o 
   9  12   8       25.97      456.37    244.91 o 
 -12  13   8        1.91      141.19    351.42 o 
 -11  13   8      100.33      136.83    443.86 o 
 -10  13   8      239.00      182.26    231.07 o 
  -9  13   8      277.47      428.83    219.50 o 
  -8  13   8      352.00      241.66    167.44 o 
  -7  13   8      343.88      396.05    171.43 o 
  -6  13   8      455.75      458.93    160.07 o 
  -5  13   8      641.43      869.63    189.43 o 
  -4  13   8     2503.94     2220.12    262.54 o 
  -3  13   8      406.84      606.59    161.63 o 
  -2  13   8     1855.78     1845.75    500.33 o 
  -1  13   8      457.05      771.92    166.11 o 
   0  13   8     1781.68     1788.49    489.85 o 
   1  13   8     1617.38     1393.71    321.47 o 
   2  13   8       71.73      139.91    491.95 o 
   3  13   8      412.80       98.18    181.84 o 
   4  13   8      605.61      649.34    241.38 o 
   5  13   8       29.59     -263.51    285.13 o 
   6  13   8      457.45      411.81    442.02 o 
   7  13   8        8.40      346.89    312.51 o 
   8  13   8       61.14       57.26    405.75 o 
 -12  14   8      123.64      106.17    465.67 o 
 -11  14   8      120.08      617.23    377.18 o 
 -10  14   8      807.71     1152.72    278.22 o 
  -9  14   8        1.02      136.43    208.76 o 
  -8  14   8       63.14      222.23    223.71 o 
  -7  14   8       43.22      -24.49    176.46 o 
  -6  14   8     1775.03     1764.17    246.51 o 
  -5  14   8        0.15       58.94    123.01 o 
  -4  14   8      293.73      308.68    153.95 o 
  -2  14   8      811.27     1050.36    322.99 o 
  -1  14   8      965.58      766.45    300.91 o 
   0  14   8     1083.23     1423.75    347.67 o 
   1  14   8      879.04      624.84    310.80 o 
   2  14   8      906.24      673.27    296.55 o 
   3  14   8       64.81       73.71    296.01 o 
   4  14   8      105.03     -141.87    273.79 o 
   5  14   8        5.36      -29.90    313.25 o 
   6  14   8      295.21      635.34    361.63 o 
   7  14   8      128.03     -358.64    379.47 o 
 -11  15   8       12.25      507.22    369.23 o 
 -10  15   8      188.14      207.55    228.02 o 
  -9  15   8       43.28      130.41    244.43 o 
  -8  15   8       65.84     -239.10    248.27 o 
  -7  15   8       73.75      151.64    174.13 o 
  -6  15   8      919.93     1352.35    439.91 o 
  -5  15   8      116.21      145.39    274.35 o 
  -4  15   8       93.41      336.09    152.77 o 
  -3  15   8     1458.54     1831.26    374.89 o 
  -2  15   8      221.08      -47.17    283.96 o 
  -1  15   8     1616.26     1687.23    384.94 o 
   0  15   8       12.98      111.00    291.94 o 
   1  15   8      260.04       76.62    285.11 o 
   2  15   8      335.06      277.19    291.81 o 
   3  15   8       17.45      162.70    312.35 o 
   4  15   8      189.68     -154.78    300.52 o 
   5  15   8        0.13      274.59    271.20 o 
   6  15   8        2.04      525.98    330.86 o 
 -10  16   8      104.67      139.91    210.54 o 
  -9  16   8        4.07      147.41    223.53 o 
  -8  16   8      456.17       68.33    221.95 o 
  -7  16   8       77.10      150.91    202.19 o 
  -6  16   8      154.79       93.68    164.51 o 
  -5  16   8       12.09     -227.80    203.83 o 
  -4  16   8      759.94     1485.93    351.30 o 
  -3  16   8     1523.77     1450.31    381.03 o 
  -2  16   8        0.13     -285.97    275.38 o 
  -1  16   8      573.63      670.58    333.98 o 
   0  16   8      278.21      262.34    292.10 o 
   1  16   8       76.49      393.30    290.90 o 
   2  16   8       13.24      305.43    299.79 o 
   3  16   8        9.31      -52.09    524.54 o 
   4  16   8      209.04      633.86    636.49 o 
   5  16   8        2.08       18.92    629.13 o 
  -9  17   8       73.18      218.44    456.58 o 
  -8  17   8      587.01      470.68    480.85 o 
  -7  17   8      193.30     -257.69    252.94 o 
  -6  17   8        7.51      369.42    264.79 o 
  -5  17   8       16.40      -99.71    249.27 o 
  -4  17   8      747.81      970.23    324.81 o 
  -3  17   8     1120.90     1510.45    418.58 o 
  -2  17   8      259.44      432.08    359.72 o 
  -1  17   8      297.29      301.47    333.30 o 
   0  17   8      134.54      243.62    313.84 o 
   1  17   8       54.57      342.74    331.95 o 
   2  17   8      337.23      422.22    340.42 o 
   3  17   8        1.81     -199.18    313.46 o 
   4  17   8       44.67      854.08    553.44 o 
  -8  18   8      200.45      534.67    198.28 o 
  -7  18   8      205.68      779.71    376.85 o 
  -6  18   8      132.31      415.82    381.05 o 
  -5  18   8       90.46      -52.35    233.84 o 
  -4  18   8        6.21     -346.78    231.19 o 
  -3  18   8     1088.96      809.83    395.24 o 
  -2  18   8      421.74      683.80    447.54 o 
  -1  18   8      384.73      674.86    394.72 o 
   0  18   8        2.54      326.61    336.95 o 
   1  18   8      127.21      251.25    324.41 o 
   2  18   8      116.84      450.51    338.60 o 
   3  18   8      141.08      276.19    283.59 o 
  -6  19   8       34.45      580.91    249.12 o 
  -5  19   8       35.49      428.36    228.59 o 
  -4  19   8      121.73      406.81    240.65 o 
  -3  19   8      208.02      395.05    368.27 o 
  -2  19   8        3.51      342.66    374.37 o 
  -1  19   8      150.44      -33.92    334.33 o 
   0  19   8       33.40      184.63    305.43 o 
   1  19   8        6.49      255.79    311.72 o 
  -1 -20   9      417.13      694.97    247.12 o 
   0 -20   9       11.19      343.28    291.96 o 
   1 -20   9       93.07      259.63    259.11 o 
   2 -20   9      170.10      636.43    203.68 o 
   3 -20   9      175.99      162.30    591.81 o 
   4 -20   9       69.27      628.59    553.71 o 
   5 -20   9      111.21        3.04    197.76 o 
  -4 -19   9       57.67      709.71    291.91 o 
  -3 -19   9       52.81       16.24    408.38 o 
  -2 -19   9      516.40      835.28    249.89 o 
  -1 -19   9      518.00      588.89    221.50 o 
   2 -19   9      363.88      429.50    226.53 o 
   3 -19   9      104.78      561.78    230.84 o 
   4 -19   9      415.96      724.39    268.31 o 
   6 -19   9       37.39      177.51    204.56 o 
   7 -19   9        1.49      533.47    306.42 o 
  -5 -18   9        9.52      462.89    234.26 o 
  -4 -18   9      114.69     -111.49    199.24 o 
  -3 -18   9       38.13      438.36    225.38 o 
  -2 -18   9      189.32      299.94    215.00 o 
  -1 -18   9      138.32      458.26    220.74 o 
   1 -18   9       18.77      379.20    388.67 o 
   2 -18   9       33.55      420.79    211.81 o 
   3 -18   9       30.09      301.51    188.92 o 
   4 -18   9      174.78      337.71    182.55 o 
   5 -18   9        2.50      105.88    200.60 o 
   6 -18   9       49.63      198.08    324.81 o 
   7 -18   9        8.91      516.13    312.72 o 
   8 -18   9       64.99      731.09    287.50 o 
  -6 -17   9       23.25      462.32    360.55 o 
  -5 -17   9       72.07      313.53    334.79 o 
  -4 -17   9      175.51      433.77    366.11 o 
  -3 -17   9      173.84      162.27    211.06 o 
  -2 -17   9      729.00     1142.60    250.80 o 
  -1 -17   9       29.25        8.37    172.98 o 
   0 -17   9       37.19       76.45    142.90 o 
   1 -17   9       53.82       90.36    164.65 o 
   2 -17   9      558.73      765.09    228.95 o 
   3 -17   9      109.01      264.06    180.71 o 
   5 -17   9       73.12      508.36    382.36 o 
   6 -17   9     1995.07     1976.41    554.76 o 
   7 -17   9       74.95      224.95    244.92 o 
   8 -17   9      321.09      982.85    392.61 o 
   9 -17   9      182.68      452.01    340.06 o 
  -7 -16   9       16.19      -18.75    193.73 o 
  -6 -16   9       85.19      167.35    236.69 o 
  -5 -16   9        0.93      251.93    251.05 o 
  -4 -16   9      170.26      -17.49    237.20 o 
  -3 -16   9      155.20      106.46    197.29 o 
  -1 -16   9        2.96       95.30    166.42 o 
   0 -16   9      233.75      479.52    179.67 o 
   1 -16   9      206.42      358.13    161.28 o 
   2 -16   9     3195.59     3312.80    322.50 o 
   3 -16   9      830.89     1313.03    650.15 o 
   4 -16   9       42.36      253.03    237.57 o 
   5 -16   9      460.86      490.00    457.52 o 
   6 -16   9     1328.76     1375.17    490.37 o 
   7 -16   9      445.74      580.77    269.10 o 
   8 -16   9      212.64      181.12    229.01 o 
   9 -16   9        5.07      357.06    353.46 o 
  10 -16   9      395.57      900.90    295.50 o 
  -8 -15   9      553.34      759.58    335.20 o 
  -7 -15   9       59.06      159.39    234.79 o 
  -6 -15   9      269.02      324.97    294.55 o 
  -5 -15   9       70.46      211.72    487.95 o 
  -4 -15   9       13.88      261.18    221.07 o 
  -3 -15   9       52.02      378.80    212.26 o 
  -2 -15   9        4.44      132.29    226.05 o 
  -1 -15   9      233.95      326.39    171.80 o 
   0 -15   9      109.83      279.79    165.30 o 
   1 -15   9      480.93      719.82    182.42 o 
   3 -15   9      785.64      676.83    182.34 o 
   4 -15   9      514.54      581.04    165.43 o 
   5 -15   9      519.01      754.99    200.44 o 
   6 -15   9      986.61     1124.47    238.93 o 
   7 -15   9      220.75      237.49    312.46 o 
   8 -15   9        0.02     -190.62    200.78 o 
   9 -15   9       95.94       91.59    236.97 o 
  10 -15   9        4.94      249.12    248.18 o 
  -9 -14   9      173.26      639.11    392.61 o 
  -8 -14   9       51.58       64.75    230.86 o 
  -7 -14   9       12.90       23.62    272.41 o 
  -6 -14   9      315.11      518.83    232.83 o 
  -5 -14   9       12.57      119.85    217.67 o 
  -4 -14   9      131.87      311.95    286.23 o 
  -3 -14   9        5.13       58.94    187.61 o 
  -2 -14   9       56.24      239.96    177.89 o 
  -1 -14   9        6.71      178.31    151.61 o 
   0 -14   9      301.92      213.81    131.99 o 
   1 -14   9      296.38      341.42    133.49 o 
   2 -14   9       46.60      120.68    124.72 o 
   3 -14   9      293.12      375.70    148.66 o 
   4 -14   9       65.39     -103.67    116.29 o 
   5 -14   9      270.33       46.31    129.20 o 
   6 -14   9      334.59      400.39    150.99 o 
   7 -14   9        1.12      163.88    316.93 o 
   8 -14   9      483.98      634.66    273.12 o 
   9 -14   9      100.62      129.85    238.11 o 
  10 -14   9       82.44      526.07    265.35 o 
  11 -14   9        2.21      327.59    234.47 o 
 -10 -13   9        5.27     -215.49    290.65 o 
  -9 -13   9       48.91      197.03    564.74 o 
  -8 -13   9      174.57      121.41    225.97 o 
  -7 -13   9      196.70      368.28    290.59 o 
  -6 -13   9      603.25      628.51    225.55 o 
  -5 -13   9       22.75      176.25    201.71 o 
  -4 -13   9     1108.46     1083.71    453.84 o 
  -3 -13   9     1798.60     2193.38    289.42 o 
  -2 -13   9     1481.07     1543.10    241.89 o 
  -1 -13   9      685.54      880.70    285.47 o 
   0 -13   9       38.04      251.08    142.40 o 
   1 -13   9        6.48       16.57    132.50 o 
   2 -13   9     6210.39     6272.96    387.09 o 
   3 -13   9        6.42       48.57    117.61 o 
   4 -13   9     1505.79     1692.86    189.67 o 
   5 -13   9      255.50      284.70    137.08 o 
   6 -13   9      109.65       70.98    112.63 o 
   7 -13   9      103.17      265.76    185.61 o 
   8 -13   9      190.56      432.33    361.34 o 
   9 -13   9       89.21       34.78    200.34 o 
  10 -13   9      227.43      405.20    278.56 o 
  11 -13   9       38.71      157.01    249.39 o 
 -10 -12   9      828.60      762.44    314.93 o 
  -9 -12   9      145.07      -61.82    305.10 o 
  -8 -12   9        3.51       63.36    195.78 o 
  -7 -12   9       19.15     -318.02    212.02 o 
  -6 -12   9     2088.21     1983.78    303.71 o 
  -5 -12   9      265.58      159.48    188.68 o 
  -4 -12   9      729.06      665.11    493.24 o 
  -3 -12   9        3.91      305.75    188.30 o 
  -2 -12   9      684.92      480.17    193.70 o 
  -1 -12   9     1687.66     1597.12    216.81 o 
   0 -12   9      144.98      242.93    130.08 o 
   1 -12   9       84.56      154.03    114.26 o 
   2 -12   9     4986.46     4789.58    325.41 o 
   3 -12   9      282.99      467.95    149.07 o 
   4 -12   9       38.34      129.36    106.07 o 
   5 -12   9       18.57      -18.49    103.76 o 
   6 -12   9       50.46      348.62    124.69 o 
   7 -12   9      128.10      250.02    165.22 o 
   8 -12   9        1.13       -8.06    172.93 o 
   9 -12   9      509.71      341.55    217.68 o 
  10 -12   9      111.79      416.89    256.68 o 
  11 -12   9      547.43     1057.99    299.72 o 
  12 -12   9        0.05      -50.35    203.73 o 
 -11 -11   9        0.21     -341.63    283.29 o 
 -10 -11   9       21.08      185.07    281.60 o 
  -9 -11   9        3.48      -91.14    319.56 o 
  -8 -11   9       36.58      125.41    274.70 o 
  -7 -11   9       65.76        8.10    171.72 o 
  -6 -11   9     1715.99     1842.90    280.27 o 
  -5 -11   9      222.40      356.44    184.89 o 
  -4 -11   9       49.66        4.85    160.10 o 
  -3 -11   9      293.61        4.09    163.05 o 
  -2 -11   9       75.16      -11.18    164.23 o 
  -1 -11   9      248.63      292.51    145.11 o 
   0 -11   9     1073.30      817.09    233.32 o 
   1 -11   9       22.93        7.56    130.77 o 
   2 -11   9      280.63      334.66    110.67 o 
   3 -11   9      691.15      620.90    133.30 o 
   4 -11   9       18.30      -65.77    115.99 o 
   5 -11   9       53.02      -12.31     99.15 o 
   6 -11   9     1846.82     1698.05    213.48 o 
   7 -11   9      224.35      219.13    140.71 o 
   8 -11   9        1.58      149.48    217.09 o 
   9 -11   9      393.03      666.78    252.13 o 
  10 -11   9      103.68      386.43    394.72 o 
  11 -11   9      222.93      313.62    402.07 o 
  12 -11   9       33.90      271.25    525.59 o 
 -11 -10   9      194.98       79.07    265.16 o 
 -10 -10   9      135.88      231.75    281.00 o 
  -9 -10   9       25.37      270.30    435.19 o 
  -8 -10   9      148.37      397.36    205.75 o 
  -7 -10   9      371.37      676.82    222.58 o 
  -6 -10   9     1660.17     1708.49    257.03 o 
  -5 -10   9      234.37      350.55    204.78 o 
  -4 -10   9     1603.09     2084.16    265.74 o 
  -3 -10   9      370.03      396.08    185.79 o
[truncated: 479,402 more chars]
